# Supplementary material for: Proteogenomic analysis reveals Arp 2/3 complex as a common molecular mechanism in high risk pancreatic cysts and pancreatic cancer
Source: Sci Rep. 2025 Jan 31;15:3902. doi: 10.1038/s41598-025-87872-1 (PMC11785783; doi:10.1038/s41598-025-87872-1)
Supplement: Supplementary file 2 — Supplementary Material 2 [file 41598_2025_87872_MOESM2_ESM.xlsx]

## Sheet: Table S1 Patient_startification
Table S1. UKBB patient startification
	Sex	Number	Median age	Age range
Healthy control	Male	6562	62	58-70
	Female	7438	62	59-70
PC with cyst	Male	29	52	52-52
	Female	25	57	56-58
Benign cyst	Male	304	63	52-69
	Female	403	57	56-58
Pancreatic cancer	Male	313	65	53-69
	Female	271	65	43-69

## Sheet: Table S2 Discovery GWAS
Table S2: Discovery GWAS for 707 pancreatic cyst as cases versus 14000 healthy controls.
SNP	GENE	CHR	BP	NEA	EA	MAF	HWE	ALL_OR	LOR	UOR	P	INFO	BETA	SE
rs142409042	NTM & OPMCL	11	131141368	C	A	0.0246328	0.0123579	2.04582	1.57846	2.65157	5.33416e-08	1	0.948996	0.174454
rs58218784	SLC30A3	2	27476222	TC	T	0.355296	8.27804e-06	0.684759	0.588552	0.796691	4.82891e-07	1	-0.414177	0.0822924
rs1272233837	CES5A	16	55926635	AC	A	0.0255947	0.166879	2.00608	1.51748	2.652	4.95659e-07	1	0.954031	0.189744
rs10766260	INSC & CALCB	11	15513372	C	T	0.464909	0.300813	1.32357	1.18682	1.47607	4.9695e-07	1	0.27389	0.0544784
rs77236002	NRXN3	14	78992323	G	C	0.0701816	1	1.57221	1.31622	1.87798	5.00988e-07	1	0.537746	0.106994
rs145588688	ALCAM(CD166)	3	106453780	C	T	0.013778	1	2.27809	1.64087	3.16276	5.01318e-07	1	1.17525	0.233844
rs72688773	SLC30A8 & AARD	8	118493911	C	T	0.0430134	0.280934	1.71382	1.38406	2.12215	5.79104e-07	1	0.673246	0.134701
rs114783405	TCERG1L	10	132633601	C	A	0.0313949	0.882788	1.82523	1.43379	2.32353	6.8559e-07	1	0.778692	0.156824
rs2519093	ABO	9	136141870	C	T	0.185404	0.0539936	1.37723	1.2134	1.56317	7.03135e-07	1	0.346429	0.0698375
3:45183331_CT_C	CDCP1	3	45183331	CT	C	0.137436	0.712739	1.41259	1.22801	1.62491	1.02241e-06	1	0.388469	0.0794858
rs13112221	TMPRSS11F & UBA6-AS1	4	68915798	T	G	0.226891	0.457299	1.34512	1.19322	1.51636	1.26806e-06	1	0.316796	0.0653903
rs61743617	B4GALNT2	17	47246956	C	T	0.0131459	1	2.26031	1.61533	3.16284	1.27514e-06	1	1.1576	0.238996
rs770169987	RN7SL44P	1	153477736	A	G	0.0182277	0.273259	2.10845	1.54667	2.87429	1.37337e-06	1	1.03696	0.214743
rs12551511	SMARCA2	9	2083224	G	A	0.0107443	1	2.38	1.65121	3.43045	1.40987e-06	1	1.28628	0.266663
rs7633169	CDCP1	3	45185519	T	G	0.136963	0.740239	0.711155	0.618135	0.818174	1.47399e-06	1	-0.38271	0.0794872
rs373735633	SOX2	3	181394848	TAATAA	T	0.410824	0.165176	1.31194	1.17265	1.46777	1.5305e-06	1	0.281014	0.0584567
rs12712434	FEZ2 & VIT	2	35637206	T	C	0.429112	0.65906	1.299	1.16673	1.44628	1.91554e-06	1	0.262649	0.0551537
rs36047856	GRID1	10	87149788	A	G	0.0392357	0.287632	1.71158	1.36871	2.14033	1.94521e-06	1	0.667454	0.14025
rs148647512	C9orf43	9	116189757	A	C	0.0217805	0.832911	1.95208	1.47527	2.583	1.99776e-06	1	0.888596	0.186929
rs10898721	TMEM135	11	87221779	C	A	0.0320865	0.4697	1.78606	1.40103	2.2769	2.00088e-06	1	0.739868	0.155652
rs28409208	PDE8B	5	76570893	C	A	0.281568	0.612593	0.735813	0.647842	0.835729	2.15254e-06	1	-0.286722	0.0605083
rs62527885	RNF139	8	125491920	G	A	0.0125415	0.438923	2.25922	1.60041	3.18923	2.21199e-06	1	1.15935	0.244948
rs72815077	MYO1D	17	31091284	G	A	0.03379	0.216005	1.76271	1.39114	2.23353	2.27072e-06	1	0.711734	0.150545
rs5027513	ZPLD1	3	102107301	G	C	0.0188507	1	2.10166	1.53141	2.88425	2.7267e-06	1	1.02329	0.218167
rs117875392	JCAD	10	30071466	T	A	0.0130703	0.0537149	2.21666	1.57765	3.11451	2.82702e-06	1	1.11765	0.23866
rs534289638	FXYD2 & DSCAML1	11	117688266	G	GCATGA	0.0695863	0.487287	1.54155	1.28197	1.85368	3.02531e-06	1	0.517223	0.110776
rs10276947	ICA1 & NXPH1	7	9832591	G	A	0.422074	0.83123	1.29072	1.1587	1.43779	3.16807e-06	1	0.259479	0.0556869
rs190487793	CTNNA3	10	67031298	C	T	0.0108283	1	2.32838	1.61617	3.35446	3.2006e-06	1	1.2292	0.263918
rs117877022	ANK1	8	43627324	A	G	0.0327927	0.574497	1.74365	1.37024	2.21881	3.88759e-06	1	0.712428	0.154295
rs202212883	DOK5	20	54083109	C	T	0.0104475	0.640015	2.36211	1.62079	3.4425	4.00347e-06	1	1.26493	0.274317
rs12129987	RYR2	1	238526073	G	A	0.0258577	0.856948	1.85758	1.42322	2.42451	4.40398e-06	1	0.800183	0.174281
rs78745035	LRRC4C	11	40807742	C	T	0.0752296	0.90362	0.550736	0.425302	0.713164	4.48201e-06	1	-0.473995	0.103319
rs148391309	MAN2A2	15	91456607	A	G	0.0114632	0.412634	2.25515	1.57462	3.22979	4.81651e-06	1	1.17766	0.257546
rs118080572	ARPC3	12	110881944	G	C	0.0143839	1	2.12304	1.52492	2.95578	5.04492e-06	1	1.04811	0.229703
rs4743755	NIPSNAP3A	9	107504235	C	T	0.434557	0.0895632	0.775867	0.694056	0.867322	5.84208e-06	1	-0.253987	0.0560427
rs74630292	RNF122	8	33405488	C	T	0.0124814	1	2.22604	1.55456	3.18757	5.8445e-06	1	1.16157	0.256308
rs72742866	MEGF11	15	66284633	C	T	0.0120152	1	2.21431	1.55441	3.15436	6.23474e-06	1	1.13007	0.250111
rs76771644	SAMD12 & EXT1	8	118591754	T	C	0.0313048	0.658573	1.74544	1.36534	2.23135	6.61767e-06	1	0.70558	0.1566
rs150834018	SREBF2	1	112882757	G	A	0.0224552	0.68026	1.88389	1.42423	2.49191	6.6558e-06	1	0.8304	0.184353
rs529906719	IL23R	1	67652199	G	C	0.0147429	0.523921	2.10213	1.50358	2.93896	7.6695e-06	1	1.04397	0.233331
rs7563496	BARD1 & VWC2L	2	215581083	C	T	0.27794	0.895109	1.30385	1.16039	1.46505	7.69797e-06	1	0.278926	0.0623519
rs8097355	LDLRAD4	18	13836123	G	C	0.418158	0.452925	1.29136	1.15332	1.44592	7.74548e-06	1	0.25223	0.0564008
rs76838535	RGS5	1	163134815	A	G	0.022064	0.294434	1.87896	1.41716	2.49124	8.01685e-06	1	0.833671	0.186724
rs75852864	PCBP3 & PRED62	21	47344819	A	C	0.214375	1.34551e-07	1.41678	1.20729	1.66261	9.09282e-06	1	0.404862	0.0912324
rs199533757	KIAA0922	4	154408875	A	T	0.0888343	0.271617	1.50673	1.25344	1.81122	9.29372e-06	1	0.483639	0.1091
rs6580287	GCR	5	142905613	G	T	0.436484	0.240653	0.785115	0.705246	0.874029	9.40593e-06	1	-0.245342	0.055377
rs117131236	ZNF365 & EGR2	10	64294925	G	T	0.0333357	0.490162	1.70626	1.34113	2.1708	9.88279e-06	1	0.674049	0.152509

## Sheet: Table S3 FUMA_Discovery
Table S3. Functional mapping and annotation (Discovery GWAS genes)
GENE	CHR	START	STOP	NSNPS	NPARAM	N	ZSTAT	P	SYMBOL
ENSG00000203963	1	67557848	67697536	1	1	14263	4.3238	7.6695e-06	C1orf141
ENSG00000162594	1	67632083	67725662	1	1	14263	4.3238	7.6695e-06	IL23R
ENSG00000143248	1	163080911	163291577	1	1	14263	4.314	8.0169e-06	RGS5
ENSG00000163814	3	45123770	45187914	17	1	14263	4.4634	4.0336e-06	CDCP1
ENSG00000004534	3	49977440	50137478	1	1	14263	4.2639	1.0045e-05	RBM6
ENSG00000198092	4	68918916	68995598	2	1	14263	4.5626	2.5267e-06	TMPRSS11F
ENSG00000121210	4	154387498	154557863	1	1	14263	4.2812	9.2937e-06	KIAA0922
ENSG00000113231	5	76506274	76725632	3	1	14263	4.3509	6.7784e-06	PDE8B
ENSG00000112893	5	109025067	109205326	1	1	14263	4.4208	4.9172e-06	MAN2A1
ENSG00000133874	8	33405273	33424643	1	1	14263	4.3833	5.8445e-06	RNF122
ENSG00000170881	8	125486979	125500155	1	1	14263	4.5904	2.212e-06	RNF139
ENSG00000080503	9	2015342	2193624	2	1	14263	4.6707	1.5009e-06	SMARCA2
ENSG00000157653	9	116172334	116191964	1	1	14263	4.6116	1.9978e-06	C9orf43
ENSG00000138835	9	116207011	116360018	1	1	14263	4.4064	5.2551e-06	RGS3
ENSG00000138311	10	64133951	64431771	2	1	14263	4.2918	8.8599e-06	ZNF365
ENSG00000148948	11	40135753	41481323	1	1	14263	4.4408	4.482e-06	LRRC4C
ENSG00000137731	11	117671559	117699413	1	1	14263	4.5246	3.0253e-06	FXYD2
ENSG00000111229	12	110872630	110888227	1	1	14263	4.4152	5.0449e-06	ARPC3
ENSG00000021645	14	78708734	80330762	2	1	14263	4.1588	1.5996e-05	NRXN3
ENSG00000157890	15	66187417	66546085	1	1	14263	4.3692	6.2347e-06	MEGF11
ENSG00000196547	15	91445448	91465814	1	1	14263	4.4253	4.8165e-06	MAN2A2
ENSG00000103494	16	53631595	53737850	1	1	14263	4.3411	7.087e-06	RPGRIP1L
ENSG00000176658	17	30819540	31204195	1	1	14263	4.5849	2.2707e-06	MYO1D
ENSG00000167080	17	47209822	47247351	1	1	14263	4.7041	1.2751e-06	B4GALNT2
ENSG00000183570	21	47063608	47362368	1	1	14263	4.2861	9.0928e-06	PCBP3

## Sheet: Table S4 GWAS PC versus cysts
Table S4: GWAS of pancreatic cancer (cases) versus pancreatic cysts (controls).
SNP	GENE	CHR	BP	NEA	EA	MAF	HWE	ALL_OR	LOR	UOR	P	INFO	BETA	SE
rs7190458	BCAR1 & CTRB1	16	75263661	G	A	0.0289622	0.247831	0.0305807	0.00748212	0.124989	1.00712e-14	1	-1.88632	0.243762
rs11666354	HCN2	19	604630	G	A	0.295718	0.838451	0.579181	0.468526	0.71597	3.22618e-07	1	-0.542293	0.10613
rs7976290	BRI3BP & THRIL	12	125519141	T	C	0.2799	0.514311	1.52688	1.27684	1.82588	3.15555e-06	1	0.426581	0.0915327
rs9543325	KLF12	13	73916628	C	T	0.383347	0.602893	0.680713	0.578656	0.80077	3.80709e-06	1	-0.383866	0.0830583
rs3765835	HHAT	1	210635603	C	G	0.165728	0.17528	1.64305	1.32715	2.03414	5.70076e-06	1	0.487139	0.107366
rs3007246	NALF1	13	105822046	C	T	0.0338437	0.0140989	3.1034	1.90835	5.04684	5.94614e-06	1	0.957168	0.211375
rs10276947	NXPH1 & ICA1	7	9832591	G	A	0.443627	0.48034	0.687972	0.58585	0.807896	6.00448e-06	1	-0.366807	0.0810403
6:89407620_TG_T	RNGTT	6	89407620	TG	T	0.11626	1	1.76847	1.37594	2.273	7.60873e-06	1	0.566253	0.126511
rs117733835	PIWIL2	8	22138331	A	G	0.0371308	0.24787	0.347005	0.211099	0.570407	7.66755e-06	1	-0.997773	0.223003
rs4635969	ADCY2	5	1308552	G	A	0.213596	0.507012	1.54926	1.27733	1.87908	8.53421e-06	1	0.436255	0.0980057
rs2074570	IL4R	16	27375157	T	C	0.0383374	1	2.53139	1.63023	3.9307	9.40875e-06	1	0.949917	0.214412
rs73204014	CYTL1 & STK32B	4	6311822	G	A	0.0230643	1	0.237328	0.119206	0.472501	9.55398e-06	1	-1.2173	0.27497
rs12518046	LHFPL2	5	77820943	G	A	0.0437601	1	2.44261	1.61939	3.68432	9.55486e-06	1	0.885601	0.200045
rs148597546	TENM3	4	182974637	C	G	0.0194215	1	4.28917	2.12312	8.66506	9.56881e-06	1	1.32123	0.298468
9:135434219_GT_G	TTF1 & C9orf171	9	135434219	GT	G	0.397658	0.480282	1.44218	1.21976	1.70514	9.99785e-06	1	0.38442	0.0870275

## Sheet: Table S5 Benign cyst PRS
Table S5. Logistic regression of benign pancreatic cyst PRS
Trait-PRS	OR	CI95% (OR)	P
Benign pancreatic cyst	2.159	2.017 - 2.311	5.29e-109
Benign pancreatic cyst (Females)	2.107	1.925-2.306	4.884e-59
Benign pancreatic cyst (Males)	2.238	2.016 -2.484	7.24e-52
ANOVA of Percentile 4 of benign pancreatic cyst (P_4)	global P <2e-16 ***
ANOVA of Percentile 4 of benign pancreatic cyst (P_4) (Females)	global P= 1.99e-12 ***
ANOVA of Percentile 4 of benign pancreatic cyst (P_4) (Males)	global P=3.15e-12 ***
Tukey's P_4 pairwise comparison	diff	lwr	upr	P
PC versus Healthy_controls	0.01843798	-0.112500882	0.1493768	0.9837824
PC & cyst versus Healthy controls	0.39890043	0.048119624	0.7496812	0.0183249
Benign pancreatic cyst versus Healthy_controls	0.34022045	0.253197137	0.4272438	0.0000000
PC & cyst versus PC	0.38046245	0.008323391	0.7526015	0.0428532
Benign pancreatic cyst versus PC	0.32178247	0.170080920	0.4734840	0.0000003
Benign pancreatic cyst versus PC& cyst	-0.05867998	-0.417728098	0.3003681	0.9750687
Tukey's P_4 pairwise comparison (Females)	diff	lwr	upr	P
PC versus Healthy_controls	0.004918401	-0.1821508	0.1919876	0.9998892
PC & cyst versus Healthy controls	-0.003609369	-0.5199241	0.5127053	0.9999979
Benign pancreatic cyst versus Healthy_controls	0.344130898	0.2280106	0.4602512	0.0000000
PC & cyst versus PC	-0.008527770	-0.5550736	0.5380181	0.9999768
Benign pancreatic cyst versus PC	0.339212497	0.1256348	0.5527902	0.0002685
Benign pancreatic cyst versus PC& cyst	0.347740267	-0.1787589	0.8742395	0.3248699
Tukey's P_4 pairwise comparison (Males)	diff	lwr	upr	P
PC versus Healthy_controls	0.03587412	-0.14832498	0.22007323	0.9588685
PC & cyst versus Healthy controls	0.74019138	0.26040371	1.21997904	0.0004404
Benign pancreatic cyst versus Healthy_controls	0.33743463	0.20587282	0.46899645	0.0000000
PC & cyst versus PC	0.70431725	0.19449276	1.21414175	0.0022174
Benign pancreatic cyst versus PC	0.30156051	0.08468883	0.51843219	0.0020351
Benign pancreatic cyst versus PC& cyst	-0.40275674	-0.89601146	0.09049797	0.1535294

## Sheet: Table S6 PPI_GWAS and DEGs
Table S6. Protein-Protein Interaction of GWAS-genes and DEGs/DEPs
Node1	Node2	Node1_string_id	Node2_string_id	Coexpression	Experimentally_determined_interaction	Automated_textmining	Combined_score
ACTB	ARPC3	ENSP00000494750	ENSP00000228825	0.336	0.405	0.297	0.968
ACTB	ACTR3	ENSP00000494750	ENSP00000263238	0.268	0.443	0.086	0.957
ACTB	ARPC2	ENSP00000494750	ENSP00000295685	0.259	0.365	0.305	0.962
ACTB	HSP90AB1	ENSP00000494750	ENSP00000360609	0.187	0.270	0.863	0.951
ACTB	GAPDH	ENSP00000494750	ENSP00000380070	0.605	0.230	0.925	0.975
ACTB	CTNNA3	ENSP00000494750	ENSP00000389714	0	0.050	0.179	0.955
ACTB	CAPZB	ENSP00000494750	ENSP00000401010	0.212	0.935	0.323	0.976
ACTB	CFL1	ENSP00000494750	ENSP00000432660	0.403	0.987	0.834	0.999
ACTB	ACTG1	ENSP00000494750	ENSP00000458162	0.778	0.983	0.795	0.999
ACTG1	ARPC3	ENSP00000458162	ENSP00000228825	0.201	0.405	0.339	0.964
ACTG1	ACTR3	ENSP00000458162	ENSP00000263238	0.114	0.298	0.103	0.956
ACTG1	ARPC2	ENSP00000458162	ENSP00000295685	0.192	0.365	0.418	0.966
ACTG1	CTNNA3	ENSP00000458162	ENSP00000389714	0	0.050	0.108	0.907
ACTG1	CFL1	ENSP00000458162	ENSP00000432660	0.521	0.840	0.790	0.998
ACTG1	ACTB	ENSP00000458162	ENSP00000494750	0.778	0.983	0.795	0.999
ACTR3	ARPC3	ENSP00000263238	ENSP00000228825	0.741	0.997	0.991	0.999
ACTR3	ACTG1	ENSP00000263238	ENSP00000458162	0.114	0.298	0.103	0.956
ACTR3	ACTB	ENSP00000263238	ENSP00000494750	0.268	0.443	0.086	0.957
ACTR3	ARPC2	ENSP00000263238	ENSP00000295685	0.808	0.995	0.985	0.999
AKR1B1	ALDH7A1	ENSP00000285930	ENSP00000387123	0.089	0.069	0.264	0.956
ALDH7A1	AKR1B1	ENSP00000387123	ENSP00000285930	0.089	0.069	0.264	0.936
ALDH7A1	GATM	ENSP00000387123	ENSP00000379895	0.117	0.053	0.206	0.969
ALDOA	PKM	ENSP00000496166	ENSP00000320171	0.376	0.187	0.836	0.983
ALDOA	PGAM1	ENSP00000496166	ENSP00000359991	0.495	0.053	0.838	0.982
ALDOA	PGK1	ENSP00000496166	ENSP00000362413	0.382	0.381	0.870	0.962
ALDOA	GAPDH	ENSP00000496166	ENSP00000380070	0.827	0.345	0.927	0.999
ALDOA	GPI	ENSP00000496166	ENSP00000405573	0.541	0.094	0.822	0.987
ALDOA	ENO1	ENSP00000496166	ENSP00000495530	0.452	0.215	0.869	0.988
ARPC2	ARPC3	ENSP00000295685	ENSP00000228825	0.829	0.997	0.999	0.999
ARPC2	ACTR3	ENSP00000295685	ENSP00000263238	0.808	0.995	0.985	0.999
ARPC2	ACTB	ENSP00000295685	ENSP00000494750	0.259	0.365	0.305	0.962
ARPC2	ACTG1	ENSP00000295685	ENSP00000458162	0.192	0.365	0.418	0.966
ARPC3	ACTG1	ENSP00000228825	ENSP00000458162	0.201	0.405	0.339	0.964
ARPC3	ACTB	ENSP00000228825	ENSP00000494750	0.336	0.405	0.297	0.968
ARPC3	ARPC2	ENSP00000228825	ENSP00000295685	0.829	0.997	0.999	0.999
ARPC3	ACTR3	ENSP00000228825	ENSP00000263238	0.741	0.997	0.991	0.999
ATP1B1	FXYD2	ENSP00000356790	ENSP00000292079	0.047	0.966	0.833	0.999
CAP1	CFL1	ENSP00000361883	ENSP00000432660	0.346	0.897	0.525	0.978
CAPZB	WDR1	ENSP00000401010	ENSP00000427687	0.484	0.692	0.658	0.945
CAPZB	ACTB	ENSP00000401010	ENSP00000494750	0.212	0.935	0.323	0.976
CDC37	HSP90AB1	ENSP00000222005	ENSP00000360609	0.155	0.992	0.998	0.999
CFL1	CAP1	ENSP00000432660	ENSP00000361883	0.346	0.897	0.525	0.978
CFL1	WDR1	ENSP00000432660	ENSP00000427687	0.237	0.554	0.984	0.994
CFL1	ACTG1	ENSP00000432660	ENSP00000458162	0.521	0.840	0.790	0.998
CFL1	ACTB	ENSP00000432660	ENSP00000494750	0.403	0.987	0.834	0.999
COL15A1	COL18A1	ENSP00000364140	ENSP00000352798	0.079	0	0.490	0.954
COL18A1	COL15A1	ENSP00000352798	ENSP00000364140	0.079	0	0.490	0.904
CTNNA3	ACTG1	ENSP00000389714	ENSP00000458162	0	0.050	0.108	0.907
CTNNA3	ACTB	ENSP00000389714	ENSP00000494750	0	0.050	0.179	0.915
ENO1	PKM	ENSP00000495530	ENSP00000320171	0.711	0	0.869	0.997
ENO1	PGAM1	ENSP00000495530	ENSP00000359991	0.619	0.226	0.852	0.996
ENO1	PGK1	ENSP00000495530	ENSP00000362413	0.803	0.676	0.927	0.996
ENO1	GAPDH	ENSP00000495530	ENSP00000380070	0.897	0.765	0.925	0.998
ENO1	GPI	ENSP00000495530	ENSP00000405573	0.808	0.207	0.812	0.994
ENO1	ALDOA	ENSP00000495530	ENSP00000496166	0.452	0.215	0.869	0.988
FXYD2	ATP1B1	ENSP00000292079	ENSP00000356790	0.047	0.966	0.833	0.999
GAPDH	PKM	ENSP00000380070	ENSP00000320171	0.611	0.363	0.830	0.956
GAPDH	PGAM1	ENSP00000380070	ENSP00000359991	0.558	0.362	0.729	0.968
GAPDH	PGK1	ENSP00000380070	ENSP00000362413	0.796	0.796	0.983	0.999
GAPDH	ACTB	ENSP00000380070	ENSP00000494750	0.605	0.230	0.925	0.975
GAPDH	GPI	ENSP00000380070	ENSP00000405573	0.736	0	0.921	0.995
GAPDH	ENO1	ENSP00000380070	ENSP00000495530	0.897	0.765	0.925	0.998
GAPDH	ALDOA	ENSP00000380070	ENSP00000496166	0.827	0.345	0.927	0.999
GATM	ALDH7A1	ENSP00000379895	ENSP00000387123	0.117	0.053	0.206	0.929
GPI	PKM	ENSP00000405573	ENSP00000320171	0.758	0	0.685	0.986
GPI	PGAM1	ENSP00000405573	ENSP00000359991	0.566	0	0.629	0.969
GPI	PGK1	ENSP00000405573	ENSP00000362413	0.866	0.092	0.767	0.971
GPI	GAPDH	ENSP00000405573	ENSP00000380070	0.736	0	0.921	0.995
GPI	ALDOA	ENSP00000405573	ENSP00000496166	0.541	0.094	0.822	0.987
GPI	ENO1	ENSP00000405573	ENSP00000495530	0.808	0.207	0.812	0.994
HSP90AB1	CDC37	ENSP00000360609	ENSP00000222005	0.155	0.992	0.998	0.999
HSP90AB1	NR3C1	ENSP00000360609	ENSP00000231509	0.054	0.548	0.994	0.998
HSP90AB1	ACTB	ENSP00000360609	ENSP00000494750	0.187	0.270	0.863	0.951
NR3C1	HSP90AB1	ENSP00000231509	ENSP00000360609	0.054	0.548	0.994	0.998
PDCD10	PPP2R1A	ENSP00000376506	ENSP00000324804	0.057	0.994	0.756	0.998
PGAM1	PKM	ENSP00000359991	ENSP00000320171	0.505	0	0.934	0.975
PGAM1	GAPDH	ENSP00000359991	ENSP00000380070	0.558	0.362	0.729	0.928
PGAM1	GPI	ENSP00000359991	ENSP00000405573	0.566	0	0.629	0.969
PGAM1	ALDOA	ENSP00000359991	ENSP00000496166	0.495	0.053	0.838	0.982
PGAM1	ENO1	ENSP00000359991	ENSP00000495530	0.619	0.226	0.852	0.996
PGAM1	PGK1	ENSP00000359991	ENSP00000362413	0.746	0.339	0.853	0.998
PGK1	PKM	ENSP00000362413	ENSP00000320171	0.614	0.207	0.768	0.936
PGK1	PGAM1	ENSP00000362413	ENSP00000359991	0.746	0.339	0.853	0.998
PGK1	ALDOA	ENSP00000362413	ENSP00000496166	0.382	0.381	0.870	0.962
PGK1	GPI	ENSP00000362413	ENSP00000405573	0.866	0.092	0.767	0.971
PGK1	ENO1	ENSP00000362413	ENSP00000495530	0.803	0.676	0.927	0.996
PGK1	GAPDH	ENSP00000362413	ENSP00000380070	0.796	0.796	0.983	0.999
PKM	PGK1	ENSP00000320171	ENSP00000362413	0.614	0.207	0.768	0.936
PKM	GAPDH	ENSP00000320171	ENSP00000380070	0.611	0.363	0.830	0.956
PKM	PGAM1	ENSP00000320171	ENSP00000359991	0.505	0	0.934	0.975
PKM	ALDOA	ENSP00000320171	ENSP00000496166	0.376	0.187	0.836	0.983
PKM	GPI	ENSP00000320171	ENSP00000405573	0.758	0	0.685	0.986
PKM	ENO1	ENSP00000320171	ENSP00000495530	0.711	0	0.869	0.997
PPP2R1A	RYR2	ENSP00000324804	ENSP00000355533	0	0	0.136	0.909
PPP2R1A	PDCD10	ENSP00000324804	ENSP00000376506	0.057	0.994	0.756	0.998
RYR2	PPP2R1A	ENSP00000355533	ENSP00000324804	0	0	0.136	0.909
WDR1	CAPZB	ENSP00000427687	ENSP00000401010	0.484	0.692	0.658	0.946
WDR1	CFL1	ENSP00000427687	ENSP00000432660	0.237	0.554	0.984	0.994

## Sheet: Table S7_TCGA_CPTAC_DE
Table S7. Diffeential expresseed genes/proteins(DEGs and DEPs) of TCGA and CPTAC (Tumor/Normal)
Gene	logFC_CPTAC	Padj_CPTAC	logFC_TCGA	Padj_TCGA
A1CF	-1.58864061211042	1.03498571828236e-28	-0.736	5.45e-10
AADAC	-1.20330702847124	4.41505372292683e-15	-1.135	2.93e-11
AAGAB	0.339874014683096	3.32715884685015e-08	1.59	2.69e-91
AAMDC	0.329381069990485	0.000363895446120813	1.666	7.66e-84
AASS	-0.646523163142423	3.81272677874543e-27	-1.415	4.51e-44
ABAT	-1.90906720948965	1.02471539268406e-22	-1.271	4.1e-20
ABCC1	0.265929751575593	4.90700577913068e-06	1.652	1.06e-73
ABLIM3	0.323074822431084	2.03391037952513e-05	2.963	6.07e-96
ABR	0.521084838678521	1.16455878910305e-23	2.086	1.35e-81
ACACA	0.2772207085221	3.25682599471469e-12	1.296	1.1e-68
ACACB	-1.09991953120852	1.3614777320364e-25	-0.649	2.24e-11
ACAD8	-0.672415667315014	7.29017688832827e-21	-0.498	5.11e-16
ACADL	-1.6935900878509	1.84319601233406e-23	-3.435	6.15e-127
ACADVL	-0.750703925689251	9.01478305464075e-32	-1.007	6.3e-19
ACAN	0.290524991121686	0.0504679342511477	1.116	3.05e-50
ACAP1	0.371766972440117	4.77635455191628e-06	1.756	1.27e-48
ACAP2	0.429410992819241	1.70411691413296e-18	1.416	2.78e-67
ACAT1	-1.4327677905687	1.207506784259e-31	-0.469	1.57e-07
ACBD5	0.587142919262014	3.94089924859609e-18	1.82	3.14e-89
ACOT11	0.522758673257671	1.1160613035973e-14	1.719	5.15e-78
ACOT7	0.558222109387376	5.79262347126377e-21	2.538	6.54e-114
ACOT8	0.623987527980997	1.45465832907254e-12	1.454	1.32e-84
ACP5	0.376223763540782	0.000293610850805095	3.183	2.5e-75
ACSL4	0.58864611251714	1.55536952658632e-29	2.396	3.16e-91
ACSL5	0.68328581095659	6.07253699965669e-12	4.093	5.15e-106
ACSM3	-1.32725418013831	1.15886899152383e-21	-0.696	2.68e-13
ACSS1	-1.04993424923313	1.61157843029634e-25	-0.473	2.42e-09
ACTB	0.844971551552485	1.96655210292538e-11	3.688	6.57e-103
ACTG1	0.980366296256362	1.02327425384321e-08	1.497	5.21e-37
ACTN1	0.465248460458452	1.08474738132471e-23	2.695	2.24e-88
ACTR3	0.366961020671645	4.72707082219325e-23	2.751	3.04e-90
ACVR1	0.305249477389942	5.07249494283573e-05	2.524	2.57e-105
ADAM28	0.682597406701769	1.82058951426991e-13	3.433	2.9e-80
ADAM9	1.02140060214461	1.55009073456294e-37	3.53	6.43e-98
ADAMTS12	1.12269322688575	2.94230890974648e-34	2.674	1.54e-80
ADAMTS2	1.03228057369002	1.05541247289614e-21	2.94	1.08e-82
ADAMTS7	1.12114552294073	1.72601638316349e-11	1.714	1.5e-72
ADAMTSL1	0.42848532828573	0.000135307204589186	1.193	1.56e-52
ADAMTSL2	0.770805081721903	1.67840544944016e-13	1.996	7.03e-55
ADAMTSL4	0.658127084353749	9.71281292017337e-15	1.688	1.92e-38
ADAP1	0.693443251637531	6.89616834946565e-22	2.727	1.05e-53
ADGRE5	0.561700136331719	3.27686689326448e-21	2.256	1.42e-71
ADGRG1	0.395041107577387	2.23347539346403e-10	2.03	1.69e-69
ADGRG6	0.647528477835948	1.26885379024415e-15	2.355	2.57e-74
ADH1B	-1.0766962310064	1.0189821249614e-22	-0.672	0.000124
ADHFE1	-1.62114758503976	6.83380760857456e-25	-2.07	4.08e-86
ADSS	0.402356154805662	1.3241315135001e-23	1.826	5.59e-88
AEBP1	0.799459629817522	1.39488268808728e-27	4.337	4.82e-94
AFAP1	0.915789870576934	1.91306557105524e-29	2.717	1.1e-110
AGAP2	0.475060950126276	2.66659616909231e-07	0.969	7.18e-41
AGO2	0.333077067376858	1.39595910563332e-20	1.125	1.61e-52
AGPAT1	0.250977912840587	0.00351964212558863	1.904	1.61e-97
AGPS	0.356734276845844	3.41720068805638e-20	1.316	2.23e-68
AGR2	0.69001193702806	9.05870597487725e-13	6.392	5.17e-107
AGR3	0.566191364447373	3.1732603144542e-08	4.689	9.31e-88
AGT	0.261520811812854	0.000141709277827981	2.4	5.36e-43
AHNAK	0.367021913050043	3.66062282823277e-09	2.826	9.16e-89
AHNAK2	1.20123096544415	9.21301715006764e-38	4.781	5.35e-103
AHR	0.81977088958124	9.0959802082016e-18	3.336	9.13e-108
AIDA	0.27981864779656	1.16240467331131e-06	1.782	6.3e-88
AIF1	0.620477703105188	9.90081008040906e-10	3.689	4.53e-86
AIFM2	0.545007226439188	1.10077921570706e-08	1.804	1.17e-99
AIP	0.336344332688512	1.17169652408785e-10	1.889	1.35e-88
AK4	0.760452803368407	5.34182907966241e-18	2.929	1.07e-92
AK6	0.396090915084444	3.38433273383949e-06	1.091	1.79e-53
AKAP13	0.319423534352516	4.0974601245963e-23	1.439	3.18e-50
AKAP7	-1.61203369211479	8.68161270195258e-24	-0.914	1.38e-16
AKR1B10	0.335746655722061	0.0376817882802594	4.253	1.33e-66
AKR7A3	-0.935116582772507	1.93405949570399e-17	-2.527	6.95e-26
AKT1	0.331078187076708	3.65529233236584e-11	1.216	5.81e-52
AKT2	0.361508946803479	2.41481516167518e-08	0.686	8.63e-15
AKT3	0.543237202249253	2.6022409311922e-10	1.701	9.13e-55
ALDH1A3	0.319428514630003	4.27651593449702e-07	2.289	1.47e-49
ALDH1L1	-1.37679615778551	5.09022311806697e-30	-1.503	1.21e-28
ALDH1L2	-1.70798118969085	3.79741591114867e-25	-1.596	7.04e-49
ALDH3A1	0.471804541633224	0.000583334649481287	2.692	9.17e-59
ALDH3B1	0.39093888054972	5.89114353971772e-09	3.217	1.35e-72
ALDOB	-0.520811667810866	0.000127321765153942	-1.487	8.27e-13
ALDOC	0.418752766705992	2.59390667597975e-15	2.598	2.75e-91
ALOX15B	0.421340310739947	4.44530771664544e-06	1.322	1.92e-19
ALOX5	0.503391224270248	1.19082349996139e-20	1.555	5.71e-31
ALOX5AP	0.444671095607607	2.52118411593957e-05	3.517	1.12e-72
AMDHD2	0.291106762996168	1.40329767221142e-09	1.287	4.57e-51
AMPD2	0.3210284704358	1.16346881505832e-11	1.033	4.77e-28
AMPD3	0.71964348843255	5.02816307423546e-22	1.536	9.74e-32
AMT	-1.36507283607549	1.54672779959214e-27	-0.499	2.29e-14
AMY2A	-2.12990848636242	4.52824299564143e-19	-10.491	2.21e-57
AMY2B	-2.21870821825661	4.74280404095093e-17	-6.91	1.8e-68
ANG	0.456963544928565	1.88060272218752e-10	1.504	1.69e-45
ANGPTL2	1.01291748236986	3.72264730575867e-23	3.286	6.08e-94
ANGPTL4	0.466434751314313	2.04521840685637e-05	0.391	0.00127
ANKLE2	0.313705853685448	1.0125286057584e-17	1.202	2.15e-47
ANKRD22	1.27990736092483	1.70306895109561e-20	1.551	4.27e-25
ANKRD44	0.349220292335565	1.76503563945466e-09	0.876	1.04e-17
ANKRD65	0.30602958350711	0.0180488205161453	0.913	8.89e-14
ANLN	0.871978698417261	1.24522194099909e-17	2.813	4.13e-100
ANO1	1.02134820258032	6.61590697870362e-28	4.34	5.01e-117
ANPEP	-0.656821104596934	3.81464396987146e-15	-2.968	8.54e-49
ANTXR1	1.02288940424519	7.47541083003099e-23	4.499	1.09e-105
ANTXR2	0.668207600792817	6.28961322104399e-21	3.293	2.6e-80
ANXA1	0.634448305355186	1.18419221869367e-20	4.376	1.24e-99
ANXA10	0.898968188669099	1.52643164835784e-11	3.163	1.12e-29
ANXA2	0.515417936434657	1.1448188274627e-26	4.014	4.22e-98
ANXA3	0.312548553019691	1.27701766526994e-07	2.716	1.03e-52
ANXA8L1	0.830107715079486	2.23347539346403e-10	3.187	2.63e-62
AOC1	0.815774211814326	3.07182666275743e-15	4.914	2.12e-113
AOX1	-1.60107921321842	6.3272598784791e-34	-2.819	5.39e-65
AP1S2	0.276107195642098	0.0152946531904087	1.658	1.01e-58
AP2A1	0.501652079991854	1.65318351153835e-33	1.191	4.54e-46
AP2B1	0.250612644278572	1.92231620844336e-14	2.286	1.34e-104
AP2M1	0.40267658454374	9.76166033517164e-20	2.23	3.96e-91
AP4E1	0.316296361221969	3.97379987496098e-06	0.871	6.66e-63
AP5B1	0.275978974141049	5.4530135149995e-05	0.631	1.81e-30
AP5Z1	0.655015834896294	4.56806684165907e-10	1.178	3.28e-36
APBB1IP	0.43054843535203	4.73800672954296e-08	1.612	1.22e-39
APBB2	0.317666685158686	1.27011566522074e-09	1.681	9.59e-68
APCS	0.250882400146153	0.00817347042079862	2.945	7.04e-19
APLP2	0.458278815873126	2.86272290275357e-14	2.682	1.12e-99
APOBEC2	-1.47546252020587	2.52435912819918e-21	-0.323	0.00681
APOBEC3C	0.543270012072756	8.20645653028186e-10	2.91	3.09e-101
APOBEC3G	0.532700686251357	1.04049922198901e-08	2.598	4.93e-96
APOBR	0.563991043016724	1.86319707790187e-12	2.375	3.97e-82
APOC1	0.50169684212473	0.00207561139414698	5.55	4.75e-94
APOD	0.630514188857664	2.09385058527591e-09	1.89	1.49e-19
APOE	0.612706628297116	5.76444542118476e-10	4.329	1.34e-79
APOL1	0.47065705711014	3.29680145536145e-06	5.181	1.6e-128
APOL2	0.605148147633582	4.99659938549205e-21	2.6	3.57e-94
APOL3	0.607907920533005	9.61694487956865e-08	2.182	1.16e-66
AQP12B	-2.69088468278407	1.30359522635286e-17	-6.957	2.01e-125
AQP8	-3.25643937563614	1.37926620861486e-17	-7.003	4.01e-82
ARAP1	0.327886275014589	4.13019998600684e-10	1.525	2.68e-53
ARFGEF1	0.270660396811421	4.82424940942723e-10	1.171	5.45e-54
ARFIP1	0.253536847114579	2.7567728794694e-16	2.169	4.59e-110
ARHGAP1	0.281998457500561	4.23274822993559e-19	2.177	1.62e-90
ARHGAP10	0.342435551319081	4.83848437233533e-08	0.88	4.52e-31
ARHGAP15	0.378777624010823	1.34330195986823e-05	2.216	1.26e-66
ARHGAP25	0.640930186670965	4.90997914573509e-11	2.018	3.1e-67
ARHGAP26	0.258416776945025	1.79145529290265e-07	2.475	4.63e-83
ARHGAP27	0.557971260714118	2.29247688111375e-23	2.68	2.31e-77
ARHGAP30	0.351404517396613	0.000288165123337406	2.291	1.19e-67
ARHGAP31	0.32406184136737	4.99301748758026e-10	1.498	3.29e-68
ARHGAP4	0.511525364262158	1.01736891082483e-13	1.766	1.91e-37
ARHGAP42	0.355477911701676	6.62964394473445e-08	1.819	5.42e-85
ARHGAP9	0.423521047776628	2.84294918341545e-09	1.937	1.94e-38
ARHGDIB	0.459015888833527	3.69105585926132e-07	3.799	2.29e-101
ARHGEF1	0.333987500898953	3.23222665701308e-17	1.193	2.27e-34
ARHGEF10	0.484070102024343	1.52472055998738e-13	1.1	9.64e-41
ARHGEF10L	-0.654172806763203	1.73649580680335e-19	-0.344	3.05e-06
ARHGEF16	0.307654159745018	5.90363811180015e-07	1.845	1.21e-55
ARHGEF17	0.327848819373556	4.39345221153703e-13	1.003	6.96e-21
ARHGEF2	0.491227071465619	8.58614315308535e-21	2.778	1.03e-99
ARHGEF6	0.417003625599777	1.56637044536118e-10	1.418	8.23e-47
ARL2BP	0.441269038279053	3.87521333201377e-07	1.882	3.05e-95
ARMC6	0.357966971605847	2.60640456750346e-09	1.828	2.26e-97
ARMC8	0.29327350700446	1.73038289948227e-09	1.216	2.28e-56
ARMC9	0.46959049262294	3.34348693081306e-15	2.008	8.86e-90
ARPC1B	0.444475697898367	2.4579958651374e-20	3.566	2.41e-112
ARPC2	0.289522854013744	1.30479735513477e-09	2.768	5.94e-106
ARPC3	0.419798147153568	8.39609762087569e-17	2.276	1.3e-91
ARPC4	0.331478813990458	2.31755215678707e-05	2.27	1.85e-94
ARPC5	0.426018110922517	2.34601134719309e-16	2.826	7.95e-114
ARRB2	0.399210473116982	2.40680378886038e-10	1.786	6.29e-55
ARSE	-1.35553883460652	1.05228517660919e-16	-0.44	3.13e-05
AS3MT	-1.03119483203054	1.80721487051592e-23	-0.377	8.82e-08
ASAP1	0.563086641025913	3.22245621528599e-20	1.715	1.87e-62
ASAP2	0.565417968390432	2.53120671361567e-32	2.403	6.08e-78
ASF1A	0.333596887655879	0.00101288953812757	1.009	4.91e-60
ASPH	0.48955766196673	2.47605032258005e-20	2.541	1.78e-85
ASPN	0.519939215450868	3.31889387608258e-09	4.129	2.1e-94
ATAD2	0.28259099144523	0.000535741083239686	1.567	1.15e-81
ATAT1	0.491945796260894	4.18251385101848e-11	0.869	1.73e-28
ATG101	0.336245001825456	0.00229049747721938	1.796	5.73e-92
ATG12	0.989607858225434	9.78039846145098e-12	0.869	1.23e-36
ATG2B	-0.313388346814866	2.3412784533934e-12	-0.602	1.35e-21
ATP11A	0.502078614202354	3.47558742692583e-12	1.178	2.76e-32
ATP11B	0.260349538580847	1.76820573267764e-06	1.576	3.91e-66
ATP13A3	0.37104752736949	2.72417056510452e-10	1.861	2.73e-70
ATP2B4	0.399615888264567	2.42816252007933e-15	2.391	1.05e-73
ATP2C1	0.511588216444913	8.6375710953259e-17	2.069	1.36e-86
ATP6AP2	0.478285205471134	8.77754422772698e-12	2.714	3.06e-115
ATP6V0D1	0.294480025322328	1.18671506862853e-14	2.072	1.53e-95
ATP9A	0.291664112094355	0.000147026357538428	1.946	4.4e-77
ATRN	0.390439297649616	6.17779475542143e-07	0.765	9.87e-32
ATXN1	0.602666540863736	4.38000778215973e-17	1.45	8.91e-64
AUTS2	0.25650115981553	0.00126608105636873	0.903	1.32e-23
AXL	0.292279367258103	1.59395244238777e-06	3.156	7.71e-92
B2M	0.572419113009259	6.21938852186492e-15	3.881	3.82e-97
B3GALT5	0.761771523842555	1.63656315940439e-12	1.933	1.58e-58
B3GLCT	0.332261768887509	8.93948515396974e-08	1.028	2.28e-72
B4GALT1	0.634649516596776	2.52734271853577e-20	2.201	7.47e-60
B4GALT4	0.623197678418978	1.20827296060447e-15	2.198	2.69e-103
BAD	0.274289596009313	0.012130229394365	1.724	1.1e-74
BAG2	0.468771204824973	1.71526267351603e-09	1.162	1.04e-49
BAG4	0.553478458612505	9.75814068075208e-05	1.45	4.3e-92
BAIAP2	0.680517817981978	1.79083862389926e-27	2.916	9.37e-118
BAIAP2L1	0.82782078247964	4.91523951735874e-25	1.625	2.56e-42
BASP1	0.991803518700538	7.9188566417353e-15	3.7	2.21e-95
BAX	0.392066189241655	5.50221918399279e-15	2.592	4.52e-109
BAZ1A	0.613083214972824	7.00271054213996e-18	1.66	1.37e-64
BAZ2B	0.422765441286455	1.005831887502e-09	0.703	3.59e-20
BBIP1	0.364375815999087	3.38521332201787e-05	0.905	7.9e-40
BCAR1	0.433685981984575	1.74078396152997e-24	1.765	1.4e-61
BCAR3	0.432903022285281	1.97704490777395e-09	2.665	1.53e-112
BCAS1	1.15412230330638	3.96514824979598e-15	4.158	4.51e-91
BCAT1	-1.2168042214909	5.97047846848038e-21	-1.111	5.77e-26
BCAT2	-1.12194405343187	1.62101118840895e-24	-0.376	0.00097
BCL10	0.603333352478617	1.60450749224548e-11	2.409	3.31e-104
BCL2L1	0.857909326048258	8.64822957803666e-11	2.559	2.96e-99
BCS1L	-0.326205785982413	3.15715722230049e-10	-0.409	1.63e-07
BGN	0.54612532929648	7.78372952237432e-14	4.727	3.46e-103
BHLHA15	-1.50635918703328	2.07179100522918e-17	-6.027	2.44e-110
BHLHE40	0.456769470212727	8.89159734262907e-09	2.847	6.73e-60
BICC1	0.378052901930051	1.02226456007273e-07	0.781	2.38e-10
BICD1	0.683459994052245	1.54181011948104e-10	2.471	1.02e-109
BICD2	0.476884429806071	4.17338841266696e-16	1.527	8.21e-66
BIN2	0.552809472280212	7.50343440065525e-09	1.909	2.09e-54
BLOC1S1	0.366859768106293	0.000268173393033271	2.067	4.54e-97
BMP1	0.80458975256185	3.01177310861648e-23	2.125	1.33e-68
BMP2K	0.375979479533974	1.00057290065399e-11	1.368	1.68e-61
BNIP2	0.629224543588228	2.38324166402354e-14	0.731	2.83e-20
BNIP3	-0.884790727564734	9.94716541395915e-16	-3.317	7.56e-72
BPI	0.430745597929807	0.00439012623401349	1.145	1.9e-56
BPIFB1	0.44486406263767	0.0146437979987369	2.162	1.07e-38
BRIX1	0.308136326021026	2.36940399346749e-10	1.982	2.86e-111
BROX	0.273379559138983	3.937852787778e-13	1.968	4.23e-103
BSPRY	-0.314465603818085	7.72046026980124e-05	-0.557	5.65e-12
BST1	0.38020604232852	2.00192437377937e-06	2.711	3.32e-68
BST2	0.373975710502382	1.55282419093816e-06	4.337	4.08e-102
BTK	0.813418853973896	2.80372350213333e-15	1.847	1.95e-43
BUD31	0.322625913900446	2.42612479649824e-07	2.161	8.49e-100
BZW1	0.369246954370652	1.31320111589981e-11	2.622	9.96e-94
C11orf96	0.535787995188805	1.03464535673217e-09	1.813	2.72e-26
C12orf4	0.393462807960941	4.20357026383351e-08	0.954	1.12e-54
C14orf119	0.724755731327986	2.8646970189479e-11	2.007	2.33e-103
C15orf48	0.635525977530933	8.9998511011566e-10	4.925	3.31e-98
C19orf33	1.26851635089991	7.32136558493117e-29	7.383	8.56e-125
C19orf53	0.664361679212784	5.75496885272813e-08	1.83	8.7e-86
C1GALT1	0.507749635132675	4.85316639248349e-08	2.647	2.99e-103
C1GALT1C1	0.482303397947451	9.52336840742252e-10	1.869	7.73e-107
C1orf116	0.391630759325817	1.24558493300261e-09	2.541	1.22e-81
C1orf198	0.586856036278199	1.74168831583543e-13	1.702	1.02e-71
C1orf52	0.291976202345828	0.013585660278699	0.541	2.08e-17
C1QA	0.473098596187935	3.70730356037876e-08	4.024	1.99e-85
C1QB	0.456949189726124	2.38702651287635e-10	3.544	9.35e-69
C1QC	0.373544293304055	9.76376229732452e-07	3.597	7.37e-72
C1QTNF3	0.879400097285381	7.26945305567781e-13	2.223	1.77e-53
C1QTNF5	0.966682430105351	1.20324304224585e-23	3.419	4e-98
C1QTNF6	1.87034473475077	1.43177027395386e-16	2.343	4.42e-77
C1R	0.64884641087173	5.42936878758748e-17	2.872	9.31e-63
C1RL	0.484995251401144	1.22584094178222e-08	0.715	2.05e-13
C1S	0.689742957681642	9.22933968234256e-17	2.717	5.08e-54
C2	0.61065096344554	1.09203777538784e-13	3.687	5.27e-106
C3	0.274538698861112	6.04211844596333e-05	2.637	9.4e-31
C3orf38	0.285598725698098	4.28417476225917e-05	1.664	3.22e-98
C4BPA	0.334895625094434	3.69889591861623e-05	1.094	8.57e-08
C4BPB	0.334997470391837	4.01303480406642e-05	1.597	9.66e-15
C5orf51	0.320638677289338	4.13114335083511e-10	1.266	1.07e-72
C7orf43	0.444083055500255	7.75708255345826e-08	0.895	8.46e-27
C8G	0.31289223896636	3.60084386935e-06	0.602	1.59e-19
C9orf16	0.50560224689601	0.00436590840255112	1.604	6.86e-48
CA12	-1.13522660152876	2.23142382946289e-11	-1.111	1.47e-11
CA13	0.98112909653547	2.81796804960016e-24	1.73	4.16e-82
CA4	-1.62325232000427	1.0650190272543e-22	-2.278	4.67e-43
CA9	0.679944531819557	1.31155384518722e-07	3.872	9.13e-45
CACNA2D1	0.478230614679121	1.5620686169342e-10	1.398	2.06e-59
CACUL1	0.263086909000454	6.44137037791859e-05	1.085	1.29e-63
CACYBP	0.27996526542851	4.9172454145489e-12	1.77	1.86e-76
CALB2	1.03399883524073	2.45527336945667e-15	2.638	1.46e-60
CALCOCO2	0.276754763089204	2.2107340544428e-09	1.137	9.9e-41
CALD1	0.654094721056033	9.89262864766749e-15	3.116	6.85e-74
CALML4	0.561193537423265	7.62245531114546e-08	2.533	4.2e-80
CALU	0.254413110548087	4.44887890622736e-11	2.273	3.28e-82
CAMK1D	-0.556839911614038	3.04740338295069e-19	-0.332	2.47e-05
CAMK2D	0.252675639109653	2.4282005985266e-05	2.012	5.76e-83
CAMK2G	0.590290629314782	2.58123225482933e-15	1.427	2.21e-63
CAMK4	0.528848579767616	1.93725696500572e-05	1.129	5.45e-65
CAMKK2	0.479321450632204	1.22554221320848e-09	1.212	1.98e-53
CAMP	0.70560524304678	2.14285068565305e-05	0.411	2.65e-21
CAMSAP2	0.548100256856478	1.47090145077427e-21	1.896	3.03e-93
CANT1	0.264630777305834	7.5544583604734e-05	2.244	1.17e-95
CAP1	0.498403640775695	2.81711368815674e-31	3.105	2.73e-105
CAPG	0.557311509294672	5.42862604714648e-19	4.507	9.3e-106
CAPN2	0.407753272317726	8.63864992135534e-22	2.397	8.34e-96
CAPN5	0.535652376727438	1.68498243380748e-15	3.535	2.45e-95
CAPN9	0.301272115432135	0.103423045943674	2.521	2.58e-51
CARD11	0.535049458923912	2.51875081410288e-14	3.845	4.51e-113
CARD16	0.342957327576592	0.000854910449614636	3.53	9.59e-111
CARD6	0.684289026404153	1.01141509151683e-12	2.086	2.98e-47
CARD9	0.568323028885792	1.64764474083602e-09	1.005	4.31e-34
CARM1	0.288752435529131	4.19765636087019e-15	1.049	5.23e-43
CASP1	0.302263823926113	1.95380920138645e-07	2.923	4.12e-83
CASP10	0.376447424499877	1.60572183019309e-13	1.455	1.25e-60
CASP3	0.493333455621536	7.89349925600536e-14	2.115	6.5e-104
CASP8	0.626886063057466	4.7283084628817e-32	1.873	6.03e-66
CAST	0.334778447782957	8.63338844331523e-16	2.341	1.61e-84
CBFB	0.616637750892034	5.90111342554881e-21	2.114	1.08e-96
CBL	0.416967414267731	5.80757245578534e-13	1.298	3.6e-69
CBLB	0.482941888554314	1.49973521414892e-13	1.815	2.91e-80
CBR3	0.472620375952576	9.10525712673992e-07	2.278	3.65e-108
CBS	-1.71072834107996	1.35684800778443e-16	-4.115	1.38e-98
CBS	-1.71072834107996	1.35684800778443e-16	-2.02	6.38e-32
CCDC80	0.935481216017906	7.92998300015479e-25	3.468	6.59e-61
CCDC88A	0.282151347868353	3.88419045302638e-09	0.79	7.35e-21
CCDC88B	0.463261805884203	2.39399818332629e-09	2.328	2.69e-73
CCL18	1.0396735754309	2.96608932820024e-13	4.852	2.83e-88
CCL20	0.656038821405932	9.86638304440321e-05	3.945	2.97e-76
CCNH	0.41436778903068	1.43569793030894e-07	1.243	1.19e-64
CD109	0.790563886978163	2.50273237663708e-21	2.255	2.56e-83
CD163	0.522152428239224	9.61275628841817e-10	1.661	1.25e-22
CD177	0.586554800342272	0.00210886715701707	0.585	1.08e-14
CD180	0.315480291730584	1.62156592148981e-05	1.007	6.73e-43
CD2	0.468583575356068	0.000100702825921145	2.503	2.49e-67
CD248	0.293304359261819	3.0916840680759e-05	3.214	4.64e-75
CD276	0.521828174068505	6.65013762130839e-15	2.751	1.36e-100
CD2BP2	0.286193587520458	2.34750043513786e-06	1.516	1.71e-77
CD38	0.467181062816564	1.50639385299626e-06	1.171	1.93e-41
CD4	0.427294484293033	2.67506626182334e-06	2.983	6.81e-78
CD47	0.703770993531459	5.59231566637867e-12	2.433	3.71e-88
CD48	0.406053728576601	0.00114411350878823	3.077	8.68e-67
CD5	0.394581510448449	1.61988512946275e-05	1.441	2.56e-51
CD53	0.955470631080238	2.50186610008533e-10	3.268	2.86e-66
CD55	1.14726372641154	6.80354424699428e-29	3.931	6.8e-109
CD58	0.845147734845878	3.86994193709907e-14	2.874	4.06e-99
CD59	0.309459793216751	1.80999212299253e-07	2.591	6.61e-94
CD74	0.482732775565204	1.43083322680268e-10	4.493	4.13e-98
CD82	0.631238915771607	1.79145529290265e-07	3.085	9.68e-111
CD84	0.485138383605805	5.35531001791917e-06	0.747	5.52e-17
CD93	0.535582809269388	2.33020490486021e-16	2.329	5.04e-72
CDA	0.630895201312864	1.44125926263953e-11	3.836	7.52e-91
CDC123	0.317870063052228	0.000278364799620078	1.941	1.66e-100
CDC37	0.299841720940847	1.7875723544885e-19	1.421	1.02e-55
CDC42BPA	0.448168871964597	2.95966525584466e-23	1.813	5.83e-86
CDC42BPB	0.477869108099236	8.10597051532789e-29	1.578	3.25e-55
CDC42EP2	0.754088371896487	1.66637605540856e-06	2.608	3.84e-103
CDC42EP3	0.406063264081977	1.46726173177868e-07	2.397	3.17e-88
CDC42EP5	0.328610685947842	1.86577869967013e-05	3.62	2.46e-95
CDCP1	0.599029866452238	1.65792186444679e-14	2.657	5.72e-92
CDH11	0.898988568436781	7.79574873718357e-22	4.264	4.86e-95
CDH13	0.529811855319166	7.85740974295627e-08	2.018	1.04e-83
CDH17	0.251286792328562	0.076543408104847	2.815	4.59e-50
CDH2	0.532965595073511	9.82474980489039e-07	1.855	7.87e-47
CDH3	0.771760559479056	8.12765592342157e-17	5.191	1.15e-109
CDH6	0.277871835717599	0.00408397287635668	1.767	1.94e-66
CDHR2	0.382737886750292	0.00164294348660698	3.735	2.6e-83
CDK1	0.709383534387961	4.42791622269428e-15	3.307	4.62e-122
CDK17	0.359236335797318	1.74000917109226e-07	1.322	5e-54
CDK2	0.275694140228682	5.52083913217177e-11	1.526	6.67e-53
CDK5	0.255670304427525	3.56397412154398e-07	2.076	1.5e-113
CDK5RAP3	-0.503972612034303	8.44920741544525e-17	-0.409	1.55e-06
CDK7	0.412302889846685	2.61405209359935e-13	1.653	1.93e-96
CDR2L	0.468280941207742	3.87548104664343e-09	3.092	3.26e-110
CDYL	0.605854627471211	8.46373796596559e-18	1.838	1.4e-106
CEACAM1	0.897715661447406	1.4450788970772e-15	3.805	6.73e-115
CEACAM5	0.665693753914801	1.16215571251166e-06	6.982	1.64e-84
CEACAM6	0.855497852144266	4.71134638455757e-14	7.647	7.91e-111
CEACAM7	0.660398788498751	0.00017331230356997	2.914	1.2e-43
CEBPB	0.431392903593001	5.53501706613972e-10	2.188	8.01e-65
CEBPZOS	0.282611191679527	0.00400577054876475	1.431	8.77e-80
CEL	-2.21970800375826	6.63702039826477e-24	-9.238	2.78e-70
CELA2A	-2.04772710931766	4.84184029052088e-22	-10.856	2.71e-61
CELA2B	-1.78207091379592	9.27583815499572e-23	-8.631	4.63e-57
CELA3A	-1.71052177181675	2.23982902975052e-22	-9.378	1.01e-60
CELA3B	-1.99010599251922	2.59895098030228e-23	-10.395	1.29e-70
CELF2	0.357438226748041	2.44947783509217e-05	1.485	1.31e-40
CELSR1	0.527244484517311	1.21688178024761e-08	2.96	1.74e-101
CEMIP	0.989959001856229	8.12095304468713e-11	3.015	1.72e-84
CENPB	0.332298888631218	1.90535920112167e-07	1.636	8.36e-81
CEP170	0.594222329392201	1.01792180474601e-17	2.423	6.2e-90
CEP41	0.307466677698522	2.2866043006559e-11	1.46	1.54e-75
CEP89	0.898149810888498	1.32349046004765e-09	1.559	2.17e-30
CEP97	0.495497086183949	5.01790550517496e-15	0.666	4.28e-50
CERCAM	0.588723331010087	3.18907703531228e-06	2.398	2.07e-68
CERS4	-1.76457871355367	1.31263177977836e-18	-1.953	1.78e-66
CERS6	0.619851397635504	0.000679294514325798	2.358	9.26e-100
CFAP20	0.501149440627545	4.54618387882031e-09	1.97	1.45e-106
CFB	0.43323503189928	3.89664241222339e-08	2.518	1.4e-39
CFH	0.503777418204366	8.59192957683692e-11	3.543	4.9e-88
CFI	0.454103165337254	2.77711055749703e-09	2.043	2.56e-42
CFL1	0.382704363876489	8.43138246631122e-18	3.555	6.5e-117
CFP	0.647874122498342	3.17647006316848e-11	1.348	5.35e-40
CFTR	-1.49746700582338	3.87304111955957e-26	-0.524	1.64e-07
CGNL1	-0.383211448100759	7.88501781697765e-11	-0.629	2.49e-14
CGREF1	0.311896528559962	0.000448972473870457	2.322	2.21e-85
CHD1	0.310115087500314	3.0919772256969e-10	0.757	7.24e-23
CHEK2	0.310049049306882	5.98472892856209e-06	1.692	2.91e-81
CHI3L1	0.75715097148212	1.18059674994775e-12	1.523	1.39e-13
CHIT1	0.595462473522678	1.39223105292601e-05	2.515	1.45e-42
CHM	0.268733752467805	4.41106460439265e-08	1.315	4.01e-78
CHMP1A	0.668791731921896	4.20001856438365e-15	1.973	6.68e-90
CHMP2A	0.55003756943041	1.28675714579548e-10	1.99	1.3e-93
CHMP2B	0.340386158923044	5.02856341769681e-05	1.645	2.63e-70
CHMP3	0.68111996708244	1.66923024503587e-13	1.172	6e-54
CHMP5	0.499807624235245	7.30470222215642e-12	2.196	2.64e-100
CHN2	-0.602123389069477	9.45174802868928e-14	-0.453	8.01e-08
CHRAC1	0.592057067700969	3.61484869704946e-08	1.717	3.17e-86
CHST14	0.336356488162262	4.11694640749392e-08	2.18	4.74e-102
CHTOP	0.285468062116454	0.000643127866067735	0.87	1.13e-37
CHURC1-FNTB	0.32771819649477	2.22993532626303e-12	0.532	1.86e-13
CIB1	0.350929950185253	3.68127391211369e-05	1.055	8.33e-31
CILP	0.708352320071089	8.84161008791078e-09	1.423	1.37e-23
CIT	0.275761045899275	3.90048128218758e-05	1.303	5.43e-68
CKAP5	0.262162541387892	6.12438285910925e-19	1.861	1.13e-84
CKMT1A	0.265972514343358	0.000288146599775029	2.959	1.51e-87
CKS1B	0.516877937054611	3.12361599098768e-10	2.966	1.62e-112
CLDN18	1.27417979319002	1.35498968966779e-07	5.777	1.06e-62
CLDN3	-1.66005224906686	9.01358973388584e-19	-0.605	4.35e-05
CLEC11A	0.85589499888557	1.65816113675846e-19	2.965	2.16e-91
CLEC3B	0.430709945450124	1.97663585160037e-08	1.349	2.59e-31
CLIC1	0.411001034640719	2.37007995375053e-19	3.405	4.79e-113
CLIC3	1.11875744946636	1.90219296015738e-25	4.289	4.33e-83
CLIC4	0.255794268980429	2.43054887103512e-11	2.256	2.21e-64
CLN5	0.519730203002239	7.35294613781902e-15	1.237	3.57e-67
CLN6	0.298180984116516	0.00701358342635641	1.457	5.51e-80
CLPS	-2.28973715336285	9.77583230498652e-21	-10.762	3.75e-70
CLSTN1	0.772830044612576	4.69111137636684e-25	1.708	1.81e-80
CMC1	0.325806703587921	0.0009864813315187	1.224	1.76e-66
CMIP	0.255687767389349	2.95590932186679e-08	2.553	9.31e-97
CMPK2	0.363238471352887	2.66343851410614e-11	1.425	5.64e-48
CMTM3	0.259004300356205	0.131872014621521	4.078	4.85e-106
CMTR2	0.375744850198869	2.6474325257587e-05	1.005	1.01e-42
CNN1	0.322277767628563	0.00229675283690288	3.205	7.61e-64
CNN2	0.91109291016452	5.12334598911598e-34	2.253	1.08e-58
CNN3	0.662403502007515	3.3583467128383e-22	1.766	2.44e-44
CNNM4	0.379716946599441	1.9934729563839e-07	1.446	1.83e-64
CNOT8	0.408451295396945	4.47912057522656e-10	1.814	6.29e-87
CNPY4	0.30182322630413	1.27137731096848e-06	2.441	6.41e-101
CNRIP1	0.43085817153526	2.32142146174752e-05	1.941	4.75e-65
COA7	0.317780176626998	1.07127185252214e-06	1.158	1.32e-74
COBLL1	-1.07389055908458	2.7878235359807e-29	-0.461	1.31e-11
COL10A1	1.17371342124924	8.5974736254809e-30	6.217	1.93e-101
COL11A1	1.4012049808471	9.66317781028576e-25	4.806	2.08e-77
COL12A1	1.0400682416851	1.91513298601508e-22	4.177	3.98e-95
COL14A1	0.286892118568895	0.00215697671604285	3.394	1.17e-72
COL16A1	0.832638472865422	2.88891405412904e-16	3.451	1.09e-90
COL17A1	1.10834397464363	7.09255802085511e-20	5.869	2.46e-91
COL1A1	0.891805408130846	1.62958097062548e-16	6.465	2.17e-111
COL1A2	0.782311915794449	9.0487331109336e-18	5.922	5.25e-111
COL28A1	-1.10718614594968	2.90798870544545e-20	-1.394	8.3e-28
COL3A1	1.13285699132753	8.7840946444015e-22	6.297	3.23e-110
COL4A3BP	0.314061371753047	4.31832956214721e-13	1.34	1.26e-61
COL5A1	0.826569299231286	1.11374914646774e-17	5.026	2.06e-105
COL5A2	0.959238835024602	2.03798094253075e-22	4.744	1.55e-108
COL5A3	0.372227517336669	3.47579770871842e-05	1.268	3.25e-31
COL7A1	0.852941075571544	1.77880873561518e-11	3.469	7.19e-74
COL8A1	1.23048834431411	1.53140921504301e-20	4.332	1.5e-96
COLEC12	0.498797927766466	3.17909194259182e-07	1.76	2.61e-45
COLGALT1	0.651044125032903	4.86222521199055e-27	2.065	1.31e-76
COMMD2	0.380582086327244	1.15881331979476e-06	1.304	7.67e-65
COMMD3	0.496158717587541	1.03197111659835e-05	0.597	8.07e-21
COMMD5	0.396697816777093	3.87052332051718e-07	1.843	4.12e-103
COMMD6	0.267603843166455	0.00155482229059529	1.975	3.84e-84
COMMD8	0.35095040720682	1.04449544894734e-06	1.416	7.34e-76
COMMD9	0.370613939549609	1.0311305340393e-09	1.69	1.25e-83
COMP	1.06099794151561	6.4971490166346e-19	5.34	2.68e-93
COMTD1	-1.14560784278227	6.55573026790528e-22	-1.131	2.06e-28
COPZ2	0.407226813688046	1.43710806546416e-09	1.953	5.11e-61
CORO1A	0.368616666024637	3.2710249409109e-06	2.872	3.01e-65
CORO1C	0.658467124950697	3.44897849008469e-24	2.652	1.51e-97
CORO2A	0.999031669085971	1.28432912333689e-24	3.603	1.87e-120
CORO7	0.311515561117931	1.00199353939326e-12	1.618	1.46e-64
COTL1	0.615533155404998	3.92141055641225e-15	3.968	6.31e-119
CP	0.297943803304965	8.71194073464865e-05	3.341	1.57e-36
CPA1	-2.23659435574376	1.48330141356893e-22	-10.198	7.4e-64
CPA2	-2.22407682484016	7.49527529057364e-24	-9.146	5.91e-66
CPB1	-2.39226276232488	3.38101792460763e-26	-8.582	4.26e-54
CPNE8	0.397188774461964	3.83865246856789e-11	1.547	3.4e-64
CPOX	0.482213184226653	5.34899349876912e-24	1.139	1.47e-53
CPTP	0.331885454806709	0.010273984565179	1.196	3.37e-46
CPVL	0.250562109177139	0.000185629991714269	3.228	6.04e-79
CPXM1	0.573859809221191	7.80526234512607e-09	3.37	3.88e-75
CPXM2	0.665285873505651	1.21716409462017e-13	2.652	2.26e-74
CPZ	0.799607402976249	2.78797426230465e-18	3.693	7.48e-110
CRABP2	1.15713924400243	5.49814337521133e-13	4.78	7.16e-92
CRAT	-1.33697562867975	9.60560079376992e-23	-0.567	1.34e-11
CRELD1	0.332420555420859	5.17369515824738e-05	1.086	1.23e-29
CRIP1	0.393103332917961	6.5883034229512e-05	6.356	1.4e-142
CRISP3	0.82133063168176	5.54474430644449e-11	3.603	2.61e-31
CRISPLD2	0.377568237157718	0.000406096182625849	2.638	4.4e-62
CRLF3	0.386350418733557	4.42224158015852e-10	1.557	4.12e-76
CROT	0.323312930156192	7.60326282596461e-10	1.316	4.4e-76
CRP	0.526607111913866	0.0040308500132731	2.989	1.33e-08
CRTAC1	0.417939319783895	7.12074453789695e-06	1.124	2.35e-36
CRTAP	0.685973485278858	1.93455871178849e-21	2.338	1.51e-80
CRTC3	0.265396164471668	0.00124599078852599	1.506	7.48e-72
CSF1R	0.381495554964303	2.13495482463875e-07	2.551	8.93e-56
CSK	0.42695764556911	6.70943028000952e-14	2.379	2.22e-92
CSPG4	0.283696943823925	6.67567169721189e-05	1.526	1.57e-59
CSRP1	0.406001580259949	6.70185187514668e-09	2.056	3.66e-74
CSRP2	0.465024063297007	8.33547158347125e-08	1.472	2.69e-43
CST1	0.458188691272412	0.000634425271762822	6.66	1.18e-98
CSTA	0.799973285347662	3.02689844871932e-12	3.052	6.4e-69
CSTB	0.284955212481908	1.30640279636092e-06	3.184	3.07e-107
CTBS	0.52056245178568	4.3588943947088e-16	1.159	1.43e-54
CTGF	0.803854752050893	2.02483564173749e-19	2.739	1.57e-50
CTH	-1.48855951618303	1.89233161017966e-22	-0.793	5.38e-28
CTHRC1	1.39043469837366	1.20243851869083e-32	5.867	2.75e-117
CTNND2	-1.36706879492097	2.31870946475813e-16	-1.601	2.09e-39
CTRB2	-1.02250461707082	4.00475430983678e-10	-8.329	3.62e-55
CTRC	-1.98344799847981	3.24667814008526e-25	-8.657	5.62e-59
CTRL	-1.6509494560848	1.56946828949757e-21	-8.471	1.8e-72
CTSB	0.511260625835231	9.78162671027454e-19	3.483	1.1e-105
CTSC	0.489456549140008	1.01212393554951e-17	3.26	3.2e-103
CTSE	1.09791342588452	1.09341717754356e-18	7.655	1.96e-105
CTSK	0.873716673169121	2.68641231647067e-16	4.793	6.34e-101
CTSO	0.421834140044752	0.00090884838901794	2.098	2.3e-76
CTSS	0.576101796875929	2.67123796700454e-10	4.597	3.11e-104
CTSZ	0.435693381173859	1.79210548086132e-13	3.078	1.15e-98
CTTNBP2NL	0.458859642202195	1.95940554398382e-19	2.437	3.54e-102
CTU2	0.29533995544309	5.07368500430581e-07	0.925	5.78e-24
CUZD1	-1.78583876416205	3.59468314770734e-25	-8.261	1.05e-83
CWC22	0.271375430201256	2.93420748917644e-10	1.474	2.6e-88
CXCL12	-0.903797688749538	1.44162518402041e-20	-0.801	8.25e-06
CXCL14	1.30551667066682	6.00817604289441e-17	4.464	3.23e-73
CXCL5	1.00025904696477	1.83850659405765e-08	4.626	2.47e-70
CXorf38	0.676059094055397	1.05054670241916e-16	1.653	7.5e-87
CYB5A	-1.51855949466964	2.57149851075702e-30	-0.722	5.14e-12
CYB5R2	0.274384746495161	1.06195161289116e-06	2.264	1.44e-90
CYB5R4	0.4102307333069	1.29394991185386e-11	1.664	6.28e-75
CYBA	0.518807916538284	7.33992725616769e-07	3.264	1.13e-76
CYBB	0.550713380719376	2.3329688304702e-09	2.628	2.72e-58
CYFIP2	0.278561675045525	2.51316406746056e-05	1.832	2.17e-63
CYP1B1	0.498940525011005	6.7752253003278e-08	2.795	3.9e-57
CYP24A1	0.680884346715303	0.000113019861341452	0.546	8.09e-21
CYP2S1	1.08933709193849	2.31048298845317e-16	4.37	1.67e-92
CYP3A5	0.54055044390136	1.41797978637586e-05	0.72	1.42e-05
CYP4F3	0.497525822936818	7.04539084726497e-06	2.061	2.38e-64
CYR61	0.483648753878258	6.87757120379155e-08	2.091	8.14e-31
CYSTM1	0.543380238373472	1.00698228147487e-06	2.993	4.08e-96
CYTH1	0.285837153946745	2.05677091967755e-06	1.402	3.43e-45
CYTH3	0.358230829315801	1.7856894984395e-06	1.856	3.83e-67
DAB2	0.384620362533753	4.82323678577134e-07	1.453	5.16e-40
DAB2IP	0.32447633128268	9.22944535033857e-11	1.4	1.44e-52
DAPK1	0.391644114041738	2.53980446925656e-11	0.683	7.42e-07
DAPK3	0.755995133175604	1.12430801720219e-21	1.753	6.83e-78
DAPP1	0.371624947078059	0.000237168360510479	2.872	9.85e-94
DBN1	0.555664635336736	2.91645450001587e-19	2.709	3.81e-93
DCBLD1	0.988052697929279	7.82796394163988e-17	1.725	1.28e-73
DCDC2	-1.18494493832818	6.29987410181395e-17	-0.307	6.47e-06
DCHS1	0.267045493646424	0.000201278922427903	1.087	3.14e-37
DCK	0.279952651181603	1.75838480020774e-05	2.039	2.21e-90
DCN	0.34644984987211	9.70656260298886e-05	3.126	2.03e-60
DCP2	0.329838848962141	2.70309641307103e-12	1.413	1.38e-80
DCUN1D1	0.286296756721593	5.40762560059888e-10	1.543	1.31e-71
DDA1	0.269161039691639	0.000285251364197454	2.351	3.55e-108
DDX24	0.31831290232955	3.64116556135106e-20	1.697	2.6e-79
DDX39A	0.571597007059604	1.89323700792602e-15	1.803	4.18e-72
DDX50	0.277810766580851	1.46935774430986e-12	1.161	2.95e-62
DDX58	0.283741197617762	6.33707389760531e-08	1.393	1.52e-58
DDX60	0.665582798232695	4.67792281840072e-24	2.76	7.93e-97
DDX60L	0.47228370715055	1.57992183633019e-12	1.712	1.37e-71
DEF6	0.328542933121041	2.34073215428892e-08	0.497	6.61e-09
DENND1B	0.276273786226944	0.035597498891621	0.688	4.49e-38
DENND3	0.338762805058982	4.04273101471597e-06	1.524	1.08e-43
DEPTOR	0.313302552587374	5.08153743704059e-06	2.256	3.4e-98
DGKA	0.373857421615587	2.47145931935945e-20	1.495	3.28e-39
DHCR24	1.19309458445601	6.02557607701896e-21	2.427	1.28e-56
DHFR	0.524105894516825	1.29448611395652e-08	2.327	4.93e-118
DHRS9	0.759391234732318	4.74306587187955e-06	3.879	3.16e-62
DHX58	0.325061231867942	1.76855351447856e-06	1.675	3e-63
DHX8	0.304357565901193	1.45004258013771e-11	1.836	1.93e-108
DIAPH1	0.310833627459619	2.15451443790521e-22	1.596	1.59e-62
DIP2C	0.33541937059146	2.85685257486382e-08	1.198	4.63e-54
DLG5	0.302554431364295	8.3522191171562e-10	1.249	6.73e-49
DMBT1	0.5633569955508	8.39882123087373e-05	4.387	6.11e-57
DMD	-0.405560555458771	2.79691392740444e-13	-1.422	6.35e-50
DNAJA4	0.40037375537255	8.60504842938498e-16	2.036	7.14e-44
DNAJB1	0.440963731900919	8.66527229731375e-19	2.305	2.07e-65
DNAJB6	0.257380976675621	3.81313840675974e-06	1.948	1.29e-89
DNAJB9	-0.551245232263156	3.23579608491738e-15	-0.684	1.59e-12
DNAJC13	0.345771771190351	4.78564880967454e-23	1.479	3.93e-74
DNAL1	0.257965328094256	4.32557130382183e-05	1.479	5.08e-94
DNASE2	0.953049972650595	6.02861500228449e-20	2.048	4.84e-107
DNM1	0.331697708969681	8.44449181082802e-07	1.106	5.85e-23
DNM1L	0.260525059653639	1.87634926898143e-15	1.243	3.22e-54
DNMT1	0.268693864771711	2.70207810842658e-10	1.52	5.1e-71
DNTTIP1	0.256457030670598	4.64689803639437e-07	2.842	2.74e-116
DOCK10	0.451292283182116	1.22861149810286e-08	1.954	2.09e-58
DOCK11	0.620987860964913	7.31981454944385e-14	2.441	2.43e-93
DOCK2	0.517591569665519	9.81068894827095e-12	1.996	1.22e-54
DOCK4	0.305975007157841	1.01324051275653e-06	0.506	2.95e-10
DOCK5	0.506814596227992	9.75349642843942e-32	1.515	1.66e-47
DOCK6	0.48787557359387	3.84563630633302e-28	1.319	1.08e-44
DOCK7	0.307587560864793	2.0400999152447e-22	1.559	4.93e-82
DOCK8	0.356178876679138	3.81129636080422e-10	1.346	1.34e-42
DOCK9	0.433112903971907	1.23637841396706e-22	1.917	1.41e-73
DOK1	0.251946267495114	1.20456608630626e-08	1.918	1.43e-86
DOK2	0.422645200705502	1.75506189385926e-06	2.008	1.07e-59
DOK3	0.420809741050242	1.07054525391436e-08	1.406	2.16e-34
DPEP1	-0.956450239586025	3.70338910736436e-15	-2.65	5.42e-57
DPH1	-0.353083613822731	2.56424386605475e-07	-0.728	4.22e-17
DPP4	0.350505396268035	9.93422768904528e-05	1.929	5.43e-62
DPP9	0.388483145389363	1.63282309404114e-31	1.394	3.27e-63
DPYD	0.343206751237615	1.82058951426991e-13	1.809	2.91e-57
DPYSL3	0.657909282523484	1.4524035731009e-20	4.371	1.51e-115
DPYSL4	0.447257092319553	2.77666929699944e-06	0.885	1.4e-25
DR1	0.375659329841389	4.04774084714422e-07	1.843	2.56e-84
DST	0.44404163801481	6.0279994764426e-24	1.552	2e-55
DTNA	-1.19879723724871	3.18429443882698e-26	-1.391	2.57e-38
DTX2	0.539833013842317	1.88267561470483e-08	1.973	3.61e-74
DTX3	0.642403144260456	9.68739807037817e-08	0.46	3.66e-05
DTX3L	0.492516572136256	1.31537096492557e-23	1.625	5.16e-67
DUOX2	0.803445082161239	9.77297151850095e-11	4.913	2.21e-70
DVL2	0.306047013692478	1.13614797980255e-05	0.779	6.03e-26
E2F4	0.518726523690109	8.11803590536072e-05	0.976	1.64e-38
ECHDC2	-0.452872477498742	7.03275460470716e-06	-0.908	3.28e-25
ECHDC3	-1.32407221719595	9.16733297553525e-26	-1.084	6.29e-36
ECI2	-1.14353115656515	5.33912231138442e-30	-0.332	0.007
ECM1	0.747885264933598	1.77954312932252e-22	4.17	4.65e-106
ECM2	0.966770786389839	2.26697897494175e-16	2.207	1e-69
EDIL3	0.64878030901301	6.20714372092456e-12	3.508	2.01e-104
EED	0.358741831536473	0.000113910937756281	0.964	4.81e-45
EFEMP1	0.778858861598487	9.52595920669254e-20	2.018	1.17e-37
EFEMP2	0.712358897826672	3.27072865224992e-23	2.839	1.49e-77
EFHD1	0.439929203066316	8.67556756630866e-06	1.421	6.98e-37
EFNB1	0.556632689726001	9.37069102059057e-14	3.593	1.96e-109
EFNB2	1.07340904486194	4.51638641795929e-19	3.387	7.52e-124
EHBP1L1	0.562915869720073	6.26918682237139e-20	2.663	2.91e-85
EHD1	0.290476425637287	1.91827063653488e-12	2.733	3.06e-113
EHD3	0.317197772372787	0.000205332787306996	1.891	6.77e-88
EIF2AK2	0.513385687960359	2.51763912894811e-17	1.767	5.94e-81
EIF2AK3	-0.741315263058587	1.45828761478783e-14	-0.768	9.73e-16
EIF4EBP1	-0.829728486619402	5.05769454922286e-23	-0.69	1.76e-11
EIF4G3	0.408131250297709	1.39600159465631e-20	1.687	6.43e-77
EIF5A2	0.733416565193767	9.71424230591111e-15	1.925	5.59e-91
ELF3	0.314715600643212	0.000232149409926537	2.318	3.06e-37
ELMO1	0.448369306756888	2.47177040842144e-09	1.735	9.61e-51
ELMO2	0.61063425029489	7.24129943709788e-20	0.645	6.48e-21
ELOVL1	0.781558522741194	2.55219768137856e-09	1.991	8.02e-81
EMB	0.763786767714832	2.18154022933604e-18	3.491	1.58e-122
EMILIN1	0.421640930843075	2.17652543728043e-08	3.348	2.82e-73
EMILIN2	0.785337350771877	2.5322290871893e-17	2.613	5.34e-97
EML3	0.307524529393829	8.24001030672819e-10	1.086	3.62e-31
ENDOD1	0.321825412044654	5.2712245902786e-09	2.57	4.44e-107
ENGASE	-0.429250737179961	2.557589158142e-11	-0.326	7.91e-05
ENO2	0.57448888128487	3.40393642043687e-12	3.034	1.05e-82
ENPP1	-0.943670042381408	1.00046606691875e-14	-0.601	3.76e-11
ENPP2	0.582314117635855	1.79279342607536e-10	2.261	8.93e-40
ENTPD1	0.689003380210166	1.3241315135001e-23	3.017	1.07e-102
ENTPD5	0.298933731069286	0.000223225683448441	1.349	5.05e-58
EOGT	0.428002208863266	9.17144968679474e-14	0.939	8.97e-37
EPB41L4B	-1.21441131024604	4.41671061321132e-21	-2.302	1.52e-60
EPDR1	0.811576592009811	2.01246610506922e-14	1.86	1.13e-54
EPHA2	0.807983757102779	1.27499928354556e-18	3.403	2.62e-77
EPHB4	0.314010183591614	4.09469692702524e-06	1.609	6.69e-58
EPHX2	-1.15717603015306	1.20626899920695e-22	-1.282	1.28e-36
EPN2	0.287095963996832	7.87905745932128e-10	1.08	6.96e-50
EPPK1	0.817564052099106	6.80354424699428e-29	1.386	1.58e-56
EPS8	0.416442592762422	4.84164722565774e-15	2.556	1.24e-78
EPS8L1	0.808024121310337	4.27136594068462e-25	3.11	1.35e-51
EPS8L2	0.275901717923507	9.32834922388515e-11	0.813	7.85e-13
EPS8L3	0.923651769153586	3.56959592904884e-17	5.459	1.66e-100
EPSTI1	0.350605359708214	1.03129332769056e-05	3.681	2.94e-104
ERAP2	0.439022368942728	0.00463157627489716	2.76	5.33e-43
ERBB2	0.58688026205521	5.91774206788701e-16	2.011	1.22e-52
ERC1	0.287501988013095	1.58262977909178e-09	1.458	1.13e-63
ERCC1	0.399667358804503	0.00177622715887424	1.338	3.01e-70
ERCC2	0.263208238853611	9.20343396406528e-08	1.268	2.48e-73
ERCC3	0.270050596753491	1.88513116328757e-11	0.785	2.03e-28
ERI1	0.477382788310356	1.56149495866945e-11	1.192	3.12e-72
ERP27	-2.13976676042904	4.16664411472395e-22	-4.454	1.02e-67
ETS1	0.349495675437408	0.00380913462955187	2.743	6.07e-85
ETV6	0.468849022496685	5.16951577463525e-13	1.797	5.86e-90
EVI2B	0.655118853796415	4.94178777132915e-09	2.729	1.73e-66
EVL	0.298444443576977	0.000316746364230955	0.981	6.85e-15
EVPL	0.940621472254148	7.32981993476498e-30	2.902	8.45e-74
EXOSC1	0.534239558406565	2.39724850279561e-05	1.046	4.24e-59
EXOSC3	0.332019450718107	1.55592208524295e-06	1.457	9.52e-81
F12	0.467124007946489	3.64030016742267e-09	2.125	5.88e-67
F13A1	0.435506150452152	1.95999138454717e-08	2.198	8.9e-46
F3	0.888215600160879	5.14146258945342e-12	1.817	3.78e-14
FABP3	0.625163194072093	1.87270137561069e-07	2.921	7.99e-81
FAM102B	0.647751109034626	2.95919975791759e-12	2.003	7.32e-83
FAM111A	0.440928058564136	6.02542826159482e-06	0.991	1.61e-32
FAM118B	0.361615841657975	3.9885397639574e-09	2.112	6.94e-114
FAM129A	-1.16623122609751	8.83063841748201e-26	-0.751	9.91e-20
FAM13A	-1.11778759112156	2.41061567622557e-29	-0.359	5.45e-09
FAM160A1	-0.616732501274538	1.45106586738655e-09	-0.325	1.01e-05
FAM160A2	0.562236460309116	5.50121463972935e-10	0.319	0.00012
FAM168A	1.03662596784494	2.99608798104845e-07	1.52	1.1e-68
FAM174B	-1.62109096305946	5.43301993913026e-19	-0.393	0.000633
FAM177A1	0.290084883147236	3.63183552686429e-09	1.491	5.22e-64
FAM198B	0.423572778597282	1.7582897724329e-08	2.666	5.36e-82
FAM3B	-1.07803741399516	7.25526603414757e-17	-0.877	4.19e-14
FAM3D	0.769335998801408	6.7613335433349e-09	4.491	2.6e-73
FAM49A	0.298684819465342	1.60214281545517e-06	1.568	9.26e-50
FAM49B	0.36121974199929	3.15828950621472e-15	2.245	1.13e-91
FAM50A	0.316166696538945	1.31132903047449e-10	1.622	2.61e-71
FAM83B	0.870610716345981	2.65803521737327e-18	1.365	1.77e-55
FAP	0.926850283778699	8.45369957549774e-29	3.835	2.74e-85
FAS	0.61395860764291	3.02626842235663e-12	2.067	2.04e-78
FAT1	0.767085559310413	1.68234323826545e-43	2.394	4.74e-77
FAT4	0.320857191915403	5.02459779346434e-05	0.642	2.77e-34
FBLIM1	0.445424498476763	1.16604623669196e-14	2.116	5.48e-74
FBLN1	0.679661759514285	7.43719156011017e-24	2.289	1.41e-39
FBLN2	0.872006028286913	3.33880380017941e-25	3.364	9.78e-80
FBLN5	0.321505181641323	0.00103136681760784	0.894	1.56e-11
FBN1	0.771724364284409	3.05254261418908e-20	3.96	2.5e-90
FBXL20	0.498035915532949	5.5762771409679e-07	0.923	1.39e-63
FBXO2	-0.905463100893763	4.7117335983377e-22	-1.267	6.31e-24
FCER1G	0.998712685042035	9.31589730793617e-12	3.372	1.7e-71
FCGBP	0.458482526272697	0.000422119286397314	1.706	2.51e-29
FCGR2A	0.438486438460424	0.00172148864193473	3.128	8.55e-67
FCGR3A	0.918719574274692	9.77297151850095e-11	3.77	4.9e-75
FCHO2	0.380532633150885	2.43395645121549e-18	1.496	1.25e-36
FCHSD1	0.285783567426542	1.12931583251063e-08	0.704	8.97e-16
FCHSD2	0.293042755939278	1.81861618809078e-06	1.664	1.1e-69
FDFT1	0.663415474382765	2.49771393694647e-10	1.939	2.92e-74
FER	0.297511220004669	6.09958854042408e-09	1.079	8.29e-72
FER1L6	0.468719934325066	0.000340252845612533	1.151	1.1e-24
FERMT1	0.547532929864713	2.09611978545014e-13	3.289	5.84e-106
FERMT2	0.408140336871598	7.37350042261855e-17	1.474	5.73e-38
FERMT3	0.575249177954626	1.46684245218276e-18	3.11	1.57e-84
FES	0.285849237019061	2.52830382225107e-07	1.362	1.85e-17
FEZ2	0.346003345177098	1.73435814861474e-06	2.252	1.94e-103
FGD2	0.447854414856267	6.95905350548307e-07	1.253	2.08e-28
FGD5	0.403594466864789	2.96613970467176e-14	2.656	5.25e-94
FGD6	0.662620837437585	3.06095892124251e-23	1.604	5.97e-64
FGF2	0.316421090131559	0.000610549472190633	1.126	1.17e-44
FGFR1OP2	0.319220020646198	4.90517782343963e-06	1.366	3.39e-61
FGL1	-2.23405368272451	4.40026709254973e-20	-5.492	2.48e-67
FGL2	0.538565631378877	7.40553579983479e-11	2.203	4.66e-59
FGR	0.370221861815299	0.000741127207892248	1.666	1.13e-33
FHL2	1.19122429150769	3.94202711147306e-34	4.763	1.59e-131
FHL3	0.742000851644498	2.02968932301897e-22	2.083	4.93e-65
FILIP1L	0.677267733500733	1.39727121079354e-19	1.89	5.06e-45
FKBP10	0.675626544753426	1.27499928354556e-18	2.97	2.14e-86
FKBP11	-1.79181179755532	2.76059142087643e-22	-1.211	1.9e-22
FKBP14	0.835578793526775	5.41225710845203e-16	0.785	4.62e-26
FKBP7	0.73029712497337	3.82409564602853e-16	2.663	3.17e-103
FKBP9	0.454713635144938	2.06635476044023e-14	2.024	2.86e-89
FLII	0.287614982215372	1.46602823335897e-23	0.669	7.71e-17
FLNA	0.463098011507316	1.90733515669392e-14	2.943	4.85e-66
FLNB	0.368823854419622	1.49434022712182e-17	2.133	2.08e-58
FLNC	0.473220700165997	2.68842954134358e-10	2.13	9.29e-60
FLOT1	0.302110941472014	2.47398338215693e-12	1.805	1.66e-67
FLOT2	0.321942472467941	2.32818465309652e-09	1.928	1.01e-73
FLRT2	-0.552144394550709	3.24632423482615e-15	-1.583	2.2e-34
FLT1	0.346617023078667	1.90548114064035e-07	1.663	3.48e-55
FMNL1	0.578672172416654	1.67250671479591e-13	2.438	9.69e-63
FMNL2	0.459982284213953	3.69157093752858e-14	0.63	1.66e-15
FMNL3	0.727582130028588	3.61662538227053e-18	2.267	1.48e-82
FMOD	0.572832186121855	7.31981454944385e-14	2.751	1.88e-84
FN1	0.815059054088274	1.31062180216108e-20	5.748	1.81e-102
FNBP1	0.494943317514954	5.12540253211779e-08	1.709	1.69e-61
FNDC1	1.11579636757499	1.06676392863925e-26	3.383	1.88e-82
FOSL2	0.97543074812361	2.60233904100022e-21	2.19	6.06e-51
FOXJ2	0.481656506394571	2.58034852591379e-05	0.995	1.9e-52
FOXK1	0.42378394557658	2.91533718735298e-15	1.024	3.8e-50
FRK	0.561911374696265	4.29693260765211e-10	0.952	1.27e-48
FRMD6	0.821402326097239	1.34863090997471e-17	2.602	3.65e-77
FRMD8	0.263458446986669	5.07323632090402e-06	1.273	3.46e-51
FRYL	0.413605009488702	5.89174125603373e-23	1.305	7.47e-60
FRZB	0.478301679342023	1.94968265308854e-05	2.649	1.16e-73
FSCN1	0.581167124162399	8.79537475638566e-20	4.142	4.89e-113
FSTL1	0.939910451862379	7.86223129710753e-21	3.494	4.85e-85
FTH1	0.318483742617144	0.000243608922079178	1.126	1.44e-23
FTL	0.369146725263602	0.00157453595939913	2.61	7.11e-74
FUCA1	0.355310526800142	2.00386232109941e-08	2.551	5.05e-116
FUT11	0.442754645152883	1.51940665555668e-10	2.006	4.84e-94
FUT8	0.276586975926104	1.1097943289338e-06	1.769	5.2e-69
FXYD2	-1.93751026788845	2.69188239729038e-32	-0.464	0.000131
FYN	0.398198115211269	9.96775383702423e-06	2.379	8.04e-82
FZD1	0.771949856942523	7.94453262776056e-16	1.672	4.62e-70
G6PD	0.288923250033268	2.6067454186156e-11	2.033	2.36e-93
GABPB1	0.304741414267524	0.000219778566348376	1.421	8.8e-79
GALC	0.567520145858738	1.14925438229778e-13	1.456	1.45e-62
GALE	0.492779246943914	1.75986650810842e-17	3.059	4.79e-87
GALNT10	0.268026633920511	1.06780779291226e-06	2.393	2.06e-98
GALNT12	0.290346628382487	0.000341168872703293	1.766	2.42e-62
GALNT4	0.760975662157669	3.1292195526801e-16	2.751	2.86e-77
GALNT5	1.27702680297024	7.03107612067865e-25	3.249	1.36e-93
GALNT7	0.889286139026759	1.75557544470443e-31	1.117	2.31e-30
GAMT	-1.45694780986446	1.7849844557646e-29	-1.914	5.11e-48
GAN	0.54761811746151	3.00647899617989e-24	0.682	3.97e-56
GAS2	-1.4619314923239	2.33382694440113e-25	-0.89	9.91e-25
GAS6	0.258138258268625	4.94754647483682e-05	1.491	8.11e-41
GAS7	0.441508622165874	3.55465166141469e-08	2.15	8.68e-67
GATA4	-0.991230108951858	2.36130395155657e-11	-1.228	3.38e-24
GATAD2A	0.365608637904033	2.85330671097978e-11	1.498	9.39e-71
GATAD2B	0.271608266475353	8.70690748151872e-08	0.965	1.37e-56
GATM	-2.01961334136747	3.89692293231422e-23	-3.297	5.48e-60
GBA	0.308485003177716	7.63480496646844e-13	2.05	9.03e-111
GBP1	0.943154669981296	1.52901228830278e-21	2.652	4.32e-70
GBP2	0.807754848752729	1.12637653704994e-22	3.977	3.48e-110
GBP4	0.566789633503169	1.94398399617703e-12	2.838	1.37e-99
GBP5	0.583051169298993	5.04029965808112e-09	1.964	1.09e-54
GC	0.428435456545868	2.58810972250787e-07	1.36	1.34e-06
GCAT	-1.38905762667101	2.27148923703193e-15	-1.619	7.39e-49
GCNT1	0.256333838683748	0.00530967968068227	2.246	3.59e-80
GCNT3	1.06952616318586	7.48880384481198e-13	5.562	3.45e-106
GDA	0.429752945279859	2.15955787894309e-06	3.063	8.37e-85
GDPD3	0.762086666028556	2.30595424570602e-06	2.075	8.43e-61
GDPGP1	0.261540164841372	0.0044397553072805	1.054	6.52e-59
GEM	0.375812477149547	6.30012905120681e-05	3.73	4.65e-89
GFPT2	0.344663514455171	7.3176802859262e-09	2.409	4.48e-49
GGH	0.259125985690501	4.28018587934219e-08	1.385	2.66e-59
GIMAP1	0.3371558237668	0.00019886356525216	0.951	1.62e-36
GIMAP1-GIMAP5	0.32527520068881	0.00016450037096784	1.517	1.52e-53
GIMAP4	0.259808681071323	0.000146448171988669	2.106	1.33e-61
GIMAP7	0.315214616009986	0.00233743939748854	1.394	1.56e-31
GIPC1	0.346320044859704	8.09096059127135e-10	2.919	1.16e-105
GLA	0.550549716397983	9.17047198912624e-24	2.07	2.79e-100
GLIPR1	0.475189555260789	5.37857150729678e-06	2.873	4.47e-75
GLIPR2	0.384669224171946	8.2985492872233e-08	3.161	4.01e-85
GMFG	0.706024732671664	1.68465069858318e-10	3.114	6.73e-85
GMIP	0.485258997533668	4.93203240803531e-15	1.886	3.69e-81
GMPPB	-0.696989435714997	2.51801837118879e-22	-0.333	0.000786
GNAI1	0.268590860824151	0.00246965506382777	2.167	5.06e-79
GNB4	0.276913205203977	5.62574620188747e-06	2.155	2.28e-75
GNMT	-1.79295695040128	1.05213764384121e-21	-6.709	1.15e-95
GNPAT	0.743968715617843	7.14435783030938e-28	1.211	1.76e-61
GNPDA1	0.268642510270777	8.50179537473193e-07	2.23	1.08e-111
GNPDA2	0.400688500368181	5.52033827399148e-09	1.515	1.26e-83
GOLIM4	0.456687530384243	3.10756404183935e-17	1.898	5.96e-72
GOLM1	0.496978542404007	1.4620342229403e-11	3.098	6.87e-100
GP2	-2.0485589875964	7.8943255028678e-27	-9.349	1.33e-75
GPC1	0.572204559441487	7.21460163293206e-17	2.071	1.33e-56
GPC4	0.446297977429989	4.62028545233873e-14	1.344	1.56e-41
GPC6	0.44365443092313	1.37106255538365e-08	2.221	5.23e-82
GPCPD1	0.640006076813652	9.16026303545086e-10	1.052	4.82e-31
GPD2	0.312791992557144	8.94578774040455e-14	1.777	8.57e-88
GPN1	0.359539694461066	0.000615636542527239	1.398	3.78e-76
GPNMB	0.453370130941774	1.73435814861474e-06	4.049	2e-82
GPRC5A	1.25213562178202	3.94001244267623e-26	6.188	7.8e-110
GPRC5C	0.468001324152249	4.29597203556373e-06	0.778	3.27e-16
GPSM3	0.682036366712517	1.61742017843211e-07	3.357	1.95e-96
GPT	-1.02496702055154	6.05770698236847e-23	-1.058	1.54e-13
GPT2	-1.48408205177947	5.52872328906977e-21	-1.984	6.52e-56
GPX2	0.833239463463467	1.29410973762664e-10	5.624	3.43e-94
GPX7	0.513838441508819	8.35031441950118e-10	1.531	1.53e-48
GPX8	0.790875432779831	2.39928977121451e-21	3.057	9.62e-99
GRAMD4	0.429879808990538	4.57269233972945e-07	1.259	4.81e-45
GRAP2	0.330132007672385	0.00149635461023085	0.977	5.41e-40
GRB10	-0.911752563466853	5.44308932912145e-21	-1.142	2.78e-38
GRB2	0.297137202815001	7.05386599362019e-11	2.195	6.77e-102
GRB7	0.365916194193837	1.72252691864081e-05	0.415	0.000386
GREM1	1.05744730347954	5.56548034477692e-18	4.257	2.83e-70
GRK6	0.547467126236409	1.32828308472678e-06	1.843	9.72e-97
GRN	0.433516092050566	2.56666708933852e-15	3.389	5.56e-120
GSDMB	1.39333429673561	1.14527804824353e-27	2.209	4.85e-44
GSK3B	0.382675827992019	2.21853333517964e-09	2.008	1.93e-109
GSKIP	0.519328460980611	1.51457716457471e-10	2.214	1.69e-105
GSN	0.332085895908403	5.2400967883685e-09	3.117	5.96e-100
GSTA1	-1.53718073491952	1.01226179568766e-15	-1.208	4.43e-11
GSTA2	-2.45286696227219	2.20409204105976e-15	-4.973	8.49e-85
GSTA4	-1.19314866136666	8.26886791950433e-32	-0.309	0.000371
GSTM2	-0.885002482532637	1.6079051927025e-34	-1.213	2e-31
GSTT2B	-0.299504142315439	0.0149608278177829	-0.324	0.00993
GTF2A2	0.410821641184134	7.84989904043109e-06	2.288	9.03e-111
GTF2H5	0.458241030086504	1.98819703866953e-07	1.18	3.26e-102
GULP1	0.380977907367762	5.48494156069122e-12	0.835	2.12e-11
GUSB	0.599408983566865	7.33820958040168e-08	1.604	5.11e-77
GYS1	0.347525320008269	8.85076724096205e-14	1.441	3.58e-71
GZMK	0.349881374278187	0.0232258479572202	1.816	8.52e-49
H1FX	0.308101117627213	0.00151820129766798	1.169	5.6e-27
H6PD	0.360083449467442	7.69309848463673e-14	1.211	4.9e-37
HAAO	-0.487059231923251	9.27343273332511e-18	-0.829	6.26e-24
HABP2	0.464637537295227	2.00594562936754e-09	1.136	6.34e-08
HAPLN1	1.0093475118021	3.12996558251296e-10	0.379	9.97e-25
HAPLN3	0.961182401927851	7.96314344419908e-24	3.351	8.08e-93
HAT1	0.278211505047175	4.65187554107437e-09	1.242	8.56e-56
HAUS5	0.364754571435866	0.000215367402243557	0.308	2.31e-07
HCK	0.749284823655322	2.038456664191e-18	2.866	4.49e-72
HCLS1	0.489773356112391	5.12200218301361e-07	2.275	8.06e-49
HDAC10	0.488584107447056	4.65276672856453e-06	0.301	0.00144
HDAC3	0.304367258028867	1.25073282659721e-08	0.966	1.13e-42
HDAC5	0.290993941012674	0.00459679159094809	1.149	5.26e-46
HDAC7	0.393694211419939	1.9408489711251e-06	1.894	4.39e-67
HDAC8	0.496204605771797	4.12443169024519e-09	1.211	5.69e-83
HEATR5A	0.396002794011798	7.11513579461319e-18	1.294	3.24e-76
HECTD1	0.410444392717166	5.09107240352478e-24	1.056	1.27e-40
HEG1	0.57538998779353	1.21385842763765e-07	1.575	1.64e-40
HELZ2	0.339141027416892	6.24170545789629e-11	2.09	2.24e-80
HEPH	0.757165134154838	3.4492371806189e-23	3.428	1.16e-104
HES1	0.361290142083946	9.84844819012603e-06	1.832	1.57e-54
HEXA	0.421138917910803	4.60655909533428e-13	1.912	1.22e-81
HGF	0.717139101220784	6.91114324062967e-08	1.185	1.32e-40
HIC1	0.275944068081407	0.0706377415924165	2.045	4.53e-60
HID1	-0.873882863360404	6.76602789203889e-17	-0.829	4.41e-12
HIP1	0.72372635077536	8.81958769341046e-35	1.932	9.82e-83
HK1	0.789712284337756	1.47793103443754e-39	3.066	8.91e-114
HK2	1.14706507135834	1.13433353241726e-37	3.512	1.41e-99
HK3	0.714646848481006	2.15849573313254e-17	1.643	5.2e-33
HLA-A	0.338774867863852	0.000277282508414766	4.238	5.41e-122
HLA-B	0.266479634811835	0.0396533609934491	3.829	2.95e-99
HLA-DMA	0.269955336069639	0.0519407628785345	3.431	2.33e-85
HLA-DMB	0.492801969975259	1.81834103402471e-07	3.857	3.23e-89
HLA-DPB1	0.533977981256604	7.33820958040168e-08	4.218	6.04e-97
HLA-DQA1	0.710620158076561	2.76021572704365e-07	4.596	1.85e-87
HLA-DQB1	0.355274369247446	5.76090601738376e-05	4.283	1.5e-64
HMCES	0.388893169365222	1.52957711027284e-11	2.463	7.26e-120
HMCN1	0.896444863036545	3.54970535852011e-23	2.333	5.27e-52
HMGA1	0.471998410982036	1.91331581255448e-15	3.585	3.31e-110
HMGA2	0.769409289665621	1.84542319351434e-07	0.969	5.86e-32
HMGCS1	0.562036703834012	1.62718629645996e-16	1.178	7.39e-33
HNMT	0.424742022975386	9.24471889043944e-12	2.267	1.41e-69
HOGA1	-1.71738689331709	7.10448222524741e-28	-1.02	2.61e-21
HOMER2	-1.19282166434077	4.27046762676421e-25	-1.816	6.48e-43
HOMER3	0.500333282344091	1.67585046775174e-12	2.363	2.98e-73
HOOK1	-0.486299104962999	8.01074631915668e-12	-0.756	1.04e-21
HOOK2	-0.482102257499399	3.57972284335825e-15	-0.886	7.69e-21
HOOK3	0.562640396164026	8.28647454134188e-23	0.718	1.54e-26
HOPX	0.850839691868622	3.00958611459099e-12	4.774	3.17e-111
HPGD	0.387403652379367	0.00316818419994389	3.889	2.31e-98
HPGDS	0.63550579061749	6.96288837110709e-10	1.783	1.24e-64
HSBP1	0.339186230271601	9.1802004650573e-08	2.324	1.77e-111
HSD11B1	0.727902448061236	2.99534291608156e-06	2.562	5.17e-68
HSD17B8	-0.778346190013815	1.6101895843709e-20	-0.615	4.74e-12
HSF1	0.269193814010851	9.82969260299284e-08	0.653	1.78e-22
HSPBP1	0.252111511445475	4.18155505459664e-08	1.632	6.09e-75
HSPH1	0.404081435566926	1.87068166451967e-24	2.098	5.32e-75
HTATIP2	0.456001362002447	3.31057070134687e-17	2.529	4.57e-99
HTRA1	0.955033833224657	3.32324805734357e-21	3.239	5.86e-92
HTRA3	1.23183770882271	5.94322947660662e-27	4.945	1.68e-109
HYI	-0.72178512988959	5.92590214168176e-29	-0.352	0.00013
IAH1	0.253025221672726	1.25468337228359e-08	1.767	4.39e-86
IAPP	-1.19468860188639	4.15429644325104e-08	-1.404	0.000179
ICAM1	0.686430929941893	3.11526248198907e-16	3.218	4.73e-75
ICAM3	0.629935158443876	3.60057905338341e-07	1.436	7.25e-58
IDO1	0.366709476424619	0.00105960709020169	2.34	3.96e-63
IFI16	0.595727758743067	6.2788875568371e-17	3.541	1.9e-94
IFI30	0.363282071633359	3.97184280205774e-07	3.489	3.53e-85
IFI35	0.370491815684934	3.93673265725084e-10	2.792	2.37e-104
IFI44	0.65579015553962	7.91955646630274e-09	2.813	4.89e-46
IFI44L	0.559991645949018	0.00315599636759183	2.759	2.73e-57
IFIH1	0.401272551275354	6.19960591055965e-14	1.698	1.45e-44
IFIT1	0.4779104125173	2.66968312012217e-11	2.731	1.47e-63
IFIT2	0.468116643188796	5.82942376551271e-12	2.248	4.82e-82
IFIT3	0.784944482301122	3.63879486647508e-21	2.681	1.34e-77
IFNGR1	0.32869121972242	0.000122185516406693	1.96	1.56e-67
IGF2	0.697193535638086	4.3372543588263e-09	2.395	1.75e-31
IGF2BP2	0.714518720514336	3.80542686557151e-21	1.945	2.28e-51
IGF2BP3	1.27632196160644	6.99558033184148e-22	1.474	3.72e-32
IGF2R	0.256293847918661	6.8156333829276e-10	1.507	2.81e-64
IGFBP3	1.0563773079501	3.27289158675537e-27	5.656	2.87e-122
IGFBP4	0.470492530970778	2.984833465182e-12	2.919	5.97e-78
IGFBP5	0.91076551708065	3.43708157625928e-18	4.298	1.34e-83
IGFBP7	0.718492386384031	3.18820653982819e-16	2.992	2.36e-81
IGHA1	0.267987077682487	0.193220318499756	5.739	2.78e-62
IGHG1	0.893638306832559	6.94445232765892e-13	7.501	2.11e-85
IGKV1-12	1.19875143846042	6.1243845579999e-09	1.454	4.82e-33
IGLL5	0.623202419216994	2.51028093485486e-09	4.678	7.03e-67
IKBIP	0.76628517659335	5.42618648578528e-23	2.168	3.03e-96
IKBKB	0.493167829546854	1.91802750966162e-15	0.621	1.93e-14
IKBKE	0.456715005952278	1.364256418464e-06	1.871	1.08e-89
IKBKG	0.38089035378312	7.96825970235187e-15	1.241	1.05e-60
IKZF1	0.278527520156806	0.00603128581298755	1.473	4.72e-43
IL16	0.4323868967089	5.99093770209032e-06	1.98	1.48e-52
IL18	0.493562493432153	2.2339628802518e-13	2.931	6.39e-81
IL1RAP	0.558422650254928	1.06823267378415e-15	2.366	8.9e-81
IL1RN	1.38891470939784	3.80803985478673e-31	4.675	5.08e-101
IL4I1	0.968966541641363	6.06531612679212e-25	2.201	2.47e-74
ILK	0.367502164545501	2.8834250134136e-17	0.994	1.12e-34
IMPA2	-1.94029111651039	4.01094623187676e-21	-1.546	4.51e-37
INF2	0.722117732426719	2.91671560189808e-42	2.72	1.76e-81
ING3	0.322015624187584	0.00052123123569907	0.262	1.49e-06
ING4	0.492697216995905	3.42699597341114e-06	1.275	1.47e-52
INHBA	1.47378140572061	2.69087207434583e-33	3.927	4.36e-99
INPP4A	0.250077700239314	3.44725494988153e-08	1.089	1.23e-43
INPP4B	0.80357330212354	2.14716987112199e-29	2.925	1.37e-96
INPP5D	0.592257750966628	5.49374648717956e-12	2.433	1.85e-41
INPP5F	0.437439872521015	9.44426152446607e-18	1.649	5.7e-85
INPPL1	0.328665494295113	1.79879430671592e-18	0.385	0.000192
INS	-0.877555312671525	9.55301387032891e-14	-0.512	0.0005
INSR	-0.587070081618595	1.37795166527025e-10	-0.478	3.35e-08
IQGAP3	0.291498243039582	5.63217224099003e-07	2.438	5.9e-91
IRAK3	0.707036771767282	5.91407075179462e-13	1.505	1.22e-53
IRF9	0.34708489566414	1.19936720810255e-08	1.944	4.75e-60
IRS1	0.341829606182201	1.00199353939326e-12	1.795	2.46e-82
IRS2	0.456491804553143	3.95588413368168e-14	1.393	2e-58
ISG15	0.699080253768513	1.11374914646774e-17	4.417	1.53e-93
ISG20	0.763841389627723	6.11612387227534e-13	3.506	3.83e-106
ISLR	0.74031146380997	5.66209042975801e-23	5.145	3.67e-109
ITGA1	0.551392251754066	3.55833624040686e-13	2.581	1.8e-92
ITGA11	0.918440749248474	8.48885965046555e-23	2.933	1.35e-77
ITGA2	0.982773449497735	4.2155818680166e-36	3.679	1.17e-114
ITGA3	0.602611655651213	2.05035357040316e-15	3.669	2.32e-101
ITGA4	0.509943933500472	3.30074612269027e-11	1.581	1.23e-50
ITGA5	0.34525126306543	6.20686770554187e-08	2.637	5.15e-68
ITGAL	0.435741397826966	1.63252576091567e-06	1.886	3.86e-43
ITGAM	0.701926880823247	2.08281584531466e-15	2.041	3.78e-54
ITGAV	0.597763596966564	1.45705109556286e-24	2.45	1.08e-72
ITGAX	0.699616519423213	2.33442434413784e-12	2.329	4.57e-47
ITGB1	0.391119618917593	3.62653207571791e-16	3.29	3.15e-100
ITGB2	0.595739293896694	6.54986228053049e-13	3.877	3.39e-85
ITGB4	0.562088124616024	6.15353587124103e-20	4.684	1.49e-100
ITGB5	0.663628750582725	2.89907258429217e-23	3.737	1.72e-114
ITGB6	1.18424714882235	5.8788522215987e-24	2.755	2.5e-49
ITGBL1	1.15247526016784	4.43117268813196e-24	4.087	1.09e-84
ITIH2	0.483506993910481	2.33384808745132e-11	1.22	1.89e-41
ITIH3	0.549321268228743	1.29557238484811e-08	1.505	1.5e-52
ITM2B	0.566188100912501	2.71456941849725e-15	2.63	6.46e-99
ITPKB	0.267428237738621	0.000648578110840633	1.529	6.03e-70
ITPKC	0.317723401408261	4.4182783791629e-07	1.949	1.39e-68
ITPR3	0.965065179729898	4.57639344127633e-34	2.48	1.15e-68
ITPRIP	0.274296618800276	0.00022549497879214	2.477	1.1e-89
ITSN1	0.311461521303346	9.80138889212637e-07	2.062	3.47e-81
IVNS1ABP	0.585731147853552	1.31294136456349e-22	1.402	1.38e-42
JAG1	0.390369031057874	8.27757082662402e-09	1.663	3.42e-55
JCHAIN	0.479328806402645	1.31652013114857e-05	5.066	4.12e-61
JUNB	0.953971838052234	1.31401115528525e-18	2.311	2.84e-39
JUND	0.567248188316106	2.63484188351567e-10	0.743	9.27e-14
KALRN	0.273284771369253	4.06711102221445e-05	1.023	1.12e-21
KANK2	0.337218862199007	2.22656997664509e-08	1.702	2.58e-51
KANK4	-0.627019926070737	2.02986103081297e-13	-1.065	1.2e-21
KATNAL1	0.525703483440795	1.71689793624708e-11	1.214	1.58e-61
KBTBD2	0.563220781873486	1.63852994411938e-12	1.744	1.99e-88
KCNAB2	0.484431354922646	7.05125025471403e-14	1.934	8.32e-59
KCNJ5	-2.29216064208851	5.16330596098105e-25	-1.29	2.24e-26
KCTD10	0.557749498916341	9.0868598482498e-17	2.072	2.16e-90
KCTD5	0.709301670310184	1.17440554539173e-15	2.268	1.02e-115
KCTD9	0.301431086005698	3.18028080109838e-06	1.289	1.5e-53
KDELC1	0.695475807347736	1.0245726928788e-21	2.041	8.17e-89
KDELC2	0.409475459034882	1.50722475415098e-11	2.088	7.11e-88
KDM3A	0.28778545407759	3.65108333194783e-05	0.778	4.37e-24
KDM4B	0.330836502079287	0.000541005021317132	0.653	1.9e-22
KDM5C	0.448449993851958	2.19594680662753e-08	0.899	2.32e-30
KHK	-0.590956073897058	1.90548114064035e-07	-0.377	0.000222
KIAA0930	0.598550297614365	2.77855340911724e-12	2.312	8.46e-91
KIAA1211	0.672795916592839	5.82694519672916e-20	2.251	6.72e-80
KIAA1217	0.412316516401445	5.68554837717838e-19	1.662	1.82e-52
KIAA1324	-1.81909626112862	5.7251778334157e-25	-1.327	6.45e-14
KIF11	0.517651020345084	5.73938957774416e-09	1.935	5.86e-105
KIF13A	0.263635530733279	1.19645314953675e-11	1.598	1.08e-79
KIF13B	0.279346139840114	4.0322514601354e-12	1.976	3.01e-79
KIF1A	-1.23097600923558	1.8091149269388e-28	-2.169	7.38e-39
KIF1B	0.296899722341501	7.83551471331214e-11	0.492	2.02e-17
KIF23	0.499201456443558	1.12200972462532e-10	1.927	1.38e-88
KIF26B	0.490857336787427	0.000103546575513128	2.408	8.3e-94
KLC1	0.389066891924534	2.26930030466386e-21	1.182	2.12e-39
KLF16	1.01808586101287	8.93065869734515e-10	2.291	1.45e-107
KLK1	-2.19486729350138	1.06451544297812e-23	-6.058	7.18e-71
KLK10	0.715201289760228	3.29641501749151e-10	5.884	5.92e-95
KLK11	0.604956291806782	0.000184542329922178	1.094	1.54e-09
KLK6	0.96129819515818	1.14514718612238e-11	4.656	2.57e-76
KLK7	1.09046732843935	2.60175385553597e-09	4.332	6.66e-64
KNTC1	0.401005303442582	2.97726099127776e-08	0.936	6.48e-29
KPNA2	0.397474018996961	6.32862528699652e-12	2.936	1.2e-121
KPNA3	0.297734536126427	2.26311016333259e-09	1.812	5.59e-98
KRT1	-0.253861047805568	0.00169949713336137	-0.811	3.85e-25
KRT16	0.917995604551078	2.43840396174197e-11	4.705	1.86e-76
KRT17	1.20834543682845	5.89898189873875e-16	7.474	1.5e-99
KRT19	0.779556763309174	6.23847157445968e-26	6.445	1.33e-114
KRT23	0.5210941704404	9.02543614799642e-05	3.326	9.53e-57
KRT6A	0.778520875449481	4.14833687980375e-05	2.623	2.88e-32
KRT6B	0.706312151138557	0.000210594849270207	3.002	3.46e-53
KRT7	0.664649499571505	8.96068864620069e-14	4.108	6.49e-63
KRT80	0.392745286850721	3.17857727843404e-05	1.791	3.78e-31
KSR1	-0.754950408155905	4.50094208578533e-21	-2.003	1.56e-57
KYNU	0.841176874515875	1.30482310961719e-22	3.381	1.35e-108
LAD1	0.365194471725856	3.56632938153446e-06	2.935	2.67e-64
LAIR1	0.525948753909009	2.60705898464099e-07	2.732	6.35e-56
LAMA3	1.19179209216238	6.84770025194531e-29	4.8	1.63e-121
LAMB3	1.12639029840088	3.80275030718024e-30	6.346	4.5e-120
LAMC2	1.41245359483422	1.68787721677926e-34	6.063	2.13e-118
LAMP2	0.273751129315758	0.000753531972116778	1.857	5.51e-79
LAMTOR4	0.618213062895828	1.81945344559735e-06	1.866	1.25e-80
LAP3	0.276322497299624	2.31044678390569e-09	2.355	5.73e-89
LARP1B	-1.20089439083477	2.15804446993656e-24	-0.553	5.31e-12
LBH	0.295525099928996	7.6697735622072e-07	3.726	8.29e-104
LCN2	0.540370702477192	1.0836093091988e-11	6.028	1.18e-71
LCP1	0.419822609119639	2.18087446291347e-07	3.476	3.7e-79
LCP2	0.528543992469535	5.99478615369862e-10	2.465	3.05e-60
LDHA	0.458505063222432	5.39150371174534e-22	2.84	1.85e-69
LDHB	-0.697281273980732	2.64415034741031e-30	-0.379	0.00301
LDHD	-0.585434833344647	2.3732073175475e-15	-0.584	7.55e-08
LDLR	0.728880594240518	2.99963151029331e-22	2.837	1.17e-64
LEMD2	0.259192149125053	2.22182872916374e-09	0.919	3.72e-34
LENG9	-0.547287559421707	6.00707496659309e-11	-0.577	4.71e-11
LGALS1	0.68129059237302	1.71052189900203e-22	4.191	2.4e-97
LGALS2	-1.69486278628418	2.39446498595161e-20	-0.698	0.000416
LGALS3	0.407787672136735	6.52100484877002e-15	3.972	2.85e-96
LGALS3BP	0.721116657721666	1.05900633610479e-28	3.992	7.01e-132
LGALS4	0.368643745915558	3.48046643211002e-05	4.674	2.65e-64
LGALS9	0.615398371768718	1.84909869748543e-17	4.077	1.54e-97
LGMN	0.375243755482114	1.94860184342411e-08	2.951	1.26e-109
LIMD2	0.733134603118321	3.58730092572049e-09	2.339	1.64e-60
LIME1	0.529121173111595	6.69957619615383e-07	2.385	8.46e-42
LIMK1	0.421830538573394	2.69858095424332e-12	2.292	1.38e-97
LIPH	1.55048526817304	1.60183847059036e-18	3.389	4.06e-91
LITAF	1.08714137238811	7.46638550435944e-13	2.911	1.09e-96
LIX1L	0.54325808043892	5.44850194798581e-11	2.192	5.63e-101
LMCD1	0.621060300981562	2.6437703578996e-21	2.743	5.11e-82
LMF2	-1.02311937854095	1.76032673974574e-16	-0.768	1.5e-16
LMNA	0.250963855689331	1.16510597735882e-09	3.226	1.22e-113
LMNB1	0.290520998838229	8.97638927494788e-13	2.688	5.32e-114
LMO7	0.728322167106035	9.59081986838908e-35	2.655	3.6e-89
LMOD1	0.343946430009018	8.96561618548706e-05	1.641	1.2e-35
LOX	0.503376547091852	5.38090422228858e-12	2.788	1.09e-66
LOXL1	0.7302799318126	7.12399461351776e-12	3.909	3.13e-113
LOXL2	1.3176955407981	1.41017692087216e-32	2.963	1.85e-84
LOXL3	0.305755762800796	9.37219740092853e-06	1.699	9.29e-66
LPCAT1	0.336360344165819	7.82645730616733e-09	1.972	1.46e-71
LPCAT2	0.536642141507328	7.88027765401819e-20	2.335	4.69e-88
LPCAT4	0.702571564138722	1.71378455377669e-22	2.876	4.33e-82
LPGAT1	0.588210269604567	1.1044853411273e-08	1.263	5.28e-53
LPIN1	0.345294957784989	1.59017573373394e-07	1.024	1.24e-32
LPP	0.265297195543121	6.34359482051279e-08	1.748	2.02e-64
LPXN	0.41326213823931	8.75005658149291e-08	1.603	2.68e-53
LRCH1	0.3779959319982	2.94778921213782e-15	2.249	9.67e-106
LRG1	0.278828928082392	0.000992294988994579	0.927	0.00463
LRIG1	-0.548093585423555	3.21955432285994e-09	-0.555	1.53e-11
LRMP	-0.736799951848069	4.33432983408628e-21	-0.253	0.000549
LRP1	0.410384603396842	2.97137665392818e-13	2.929	1.15e-89
LRPAP1	0.423151192396336	8.71107964828871e-15	1.167	1.84e-48
LRRC15	0.651408942364912	2.73750370378359e-11	2.159	1.78e-57
LRRC17	0.339398948475881	0.00114513032930401	1.619	3.87e-41
LRRC25	0.466508442525404	0.000355675795308599	1.755	1.03e-52
LRRC40	0.314569099597263	2.71003259849675e-09	1.069	2.46e-52
LRRC41	0.261754331908803	0.00216878295871989	1.082	2.35e-47
LRRC8C	0.546670213462491	3.56764507743256e-06	1.526	2.73e-71
LRRFIP1	0.264640867287623	4.03360611505283e-15	2.385	5.75e-91
LSM6	0.323367803522407	2.84944402946067e-05	1.623	1.18e-82
LSP1	0.5352040550398	3.10919952371212e-09	3.327	1.62e-78
LTBP1	0.959598890635439	9.31780639963843e-32	3.794	1.81e-102
LTBP2	0.758021403848557	6.95110139723138e-16	3.062	1.39e-83
LTBP3	0.616473362999015	2.38147463723522e-24	1.055	8.3e-24
LTBP4	0.484894481590322	7.74588947247506e-08	1.928	6.45e-63
LTBR	0.632050217066004	2.0102375516287e-06	1.279	2.02e-45
LTF	0.361841966439987	0.00101926090949411	1.502	8.84e-14
LUM	0.594397131453185	1.21253976891512e-10	5.188	2.49e-99
LUZP1	0.531428328708735	7.27406943528075e-29	1.731	9.03e-85
LXN	0.385117349460837	5.55474781135092e-10	2.794	2.31e-99
LY6D	0.804885210009411	2.24189930630864e-06	2.82	7.84e-37
LY6E	1.35481732550052	6.78658653000548e-18	4.258	2.24e-98
LY75	0.765107484837124	3.67814658689641e-30	3.153	2.84e-102
LYN	0.36478868076928	1.65431733343104e-10	2.229	9.06e-77
LYPD3	1.21788827949271	6.3639180105193e-12	2.091	8.48e-60
LYRM7	0.461305312029259	0.000116353737490138	0.864	3e-54
LYZ	0.648975582226265	1.06440923254315e-11	5.947	5.63e-90
LZTR1	0.330409466560821	8.30745809208743e-08	0.564	4.3e-13
LZTS1	0.410498749138348	7.84313895231154e-11	1.947	2.3e-71
MACC1	0.467866819410575	2.84206364326132e-11	1.832	1.58e-56
MACF1	0.360146097987649	9.89790939276803e-25	1.649	9.62e-62
MAD2L1	0.309627675793825	3.06672324564215e-09	2.544	6.99e-117
MAFF	0.349631797407955	6.37675063276535e-06	2.927	6.82e-89
MAFG	0.686021856132259	4.1339659740355e-06	1.24	1.26e-54
MAGED2	0.497550459256066	9.44426152446607e-18	2.125	3.03e-88
MALT1	0.373144040635311	1.20248518157725e-11	0.879	2.2e-34
MAP1A	0.599457786430069	1.41490718525349e-15	1.969	9.11e-85
MAP1LC3B	0.306097964384364	0.00325530376442378	2.018	4.65e-90
MAP2K3	0.290741006061242	9.1113743887005e-09	2.091	3.42e-94
MAP2K7	0.262250998673369	0.000176067491375325	0.448	3.67e-13
MAP3K2	0.423541067078118	3.60057905338341e-07	1.355	8.17e-68
MAP3K5	0.327092988770924	6.50962832126888e-11	0.405	9.05e-07
MAP3K6	0.430185001032105	1.76772491898699e-12	1.553	1.16e-43
MAP4	0.30074859116262	1.31845599959567e-10	1.552	1.54e-60
MAP4K4	0.515546113761072	4.45196989910998e-27	2.927	4.27e-110
MAP4K5	0.596558924671334	1.39589769866789e-25	1.095	1.16e-34
MAP7D1	0.462241383416596	3.03198924473252e-14	2.847	4.73e-107
MAPK14	0.282792548013789	3.72752957966341e-12	1.141	2.45e-52
MAPKAPK2	0.424483400893606	1.97550185637388e-17	1.839	7.79e-78
MAPKAPK3	0.323993785170559	8.36217503261318e-11	0.558	1.07e-21
MAPRE3	0.3924824927305	2.95375124768249e-07	0.965	4.51e-24
MARCKSL1	0.681602097939178	1.30991044326916e-14	4.256	9.92e-124
MARCO	0.666701784692633	5.34476956753412e-06	3.292	1.38e-53
MAST3	-0.803188114825877	3.82367905250869e-21	-0.755	1.98e-27
MAT1A	-1.88049993885267	2.8706464831002e-22	-2.667	2.39e-99
MAT2A	-0.564351963955434	2.14592505209446e-18	-1.304	8.07e-21
MATN3	0.991864730880928	1.74590442860715e-15	3.627	1.7e-84
MB21D2	0.632852912917208	1.41927017385504e-12	1.592	2.2e-98
MBD3	0.251612966767983	7.64759479224953e-05	1.182	1.82e-33
MBNL1	0.492275895527254	1.11655206192641e-12	1.956	8.26e-80
MBOAT2	0.754881247384674	1.80828959027515e-15	3.387	5.4e-113
MCCC1	-1.14557015037329	3.89503468880341e-29	-0.435	7.47e-10
MCM2	0.382897172762467	4.14991822630959e-11	2.088	5.31e-98
MCM3	0.58405757512386	7.23669412385997e-16	2.128	3.48e-104
MCM4	0.538871187539458	1.61346452722231e-13	1.852	2.18e-74
MCM5	0.419924701439522	1.43591121027336e-12	1.926	1.18e-85
MCM6	0.506790070085963	1.96372169676735e-14	2.294	1.02e-115
MCM7	0.537244319665182	6.53186716457301e-14	0.928	2.97e-32
MCMBP	0.266701203862844	1.84976968905833e-08	1.598	9.07e-80
MCU	0.411643115773804	2.61225766830003e-10	2.611	1.8e-99
MDK	1.68412531007602	2.07636463326391e-23	5.059	4.01e-131
MED20	0.318880222110804	5.60657343772364e-08	1.152	4.68e-70
MED6	0.325555466278309	0.00414602443995708	1.496	2.12e-88
MEF2D	0.411455714106022	6.47252491336404e-09	1.009	2.94e-44
MEGF6	0.66052914624124	6.688914295957e-14	1.94	5.31e-47
MEIS1	-0.598752309350927	6.55853942946395e-23	-0.362	4.26e-07
MEMO1	0.402717994010638	2.84691657690047e-19	0.968	1.83e-44
MEPCE	0.263582096585529	2.1216287833741e-12	1.504	2.94e-79
MET	0.691693528760375	1.59759717310549e-17	2.901	4.77e-82
METTL5	0.286562844133374	0.000188359630531877	1.027	2.23e-53
MFAP2	0.678669535451219	2.83615171781824e-15	2.863	1.69e-59
MFAP5	0.351990113353976	0.000109476860570497	3.749	5.06e-73
MFGE8	0.263918914688336	3.04398391728957e-05	2.506	9.62e-65
MFSD10	0.757021290477518	0.000130239116295746	1.621	5.65e-45
MGAT3	0.293851286848448	0.0023915970873559	2.046	3.25e-65
MGLL	0.410291833375283	3.76222238635882e-14	4.171	1.71e-119
MGP	0.493251637594353	8.60241239564266e-05	3.134	7.64e-62
MICAL1	0.552121095980651	7.00661177203104e-17	1.612	8.87e-47
MICAL2	0.756455463301096	1.23501672342037e-34	2.308	1.45e-82
MICALL2	0.788240054141139	9.21301715006764e-38	2.191	3.97e-47
MICU1	0.779166288238242	2.35641828750199e-30	2.306	6.16e-122
MICU2	0.821546456408717	2.33075896047057e-33	1.182	8.38e-60
MIER1	0.29454606535214	4.55510619337146e-07	1.726	7.98e-85
MILR1	1.33316091188174	1.1439043185619e-14	2.118	6e-66
MINOS1-NBL1	0.453720256410121	1.67704061908182e-10	1.809	2.91e-80
MISP	1.02202304643049	5.39181983037479e-28	5.374	2.24e-151
MITF	0.565618697868742	4.54157376269159e-09	1.57	8.31e-55
MKI67	0.672532422214577	2.02253853561308e-17	3.034	3.08e-111
MKNK1	-1.13470676321776	6.14244830914263e-22	-2.27	4.05e-87
MLKL	0.533187083004238	3.25948893428856e-18	1.279	2.61e-46
MLPH	0.540052582959383	3.70822964806086e-11	3.307	1.71e-82
MME	0.267660931431225	0.0381184890467612	1.315	2.28e-41
MMP1	0.806906555075815	6.64718442321601e-09	5.729	2.98e-84
MMP10	0.645624712452384	3.16980195577092e-05	2.044	3.16e-50
MMP11	0.845345023248768	9.40171149124088e-23	7.42	2.96e-119
MMP12	0.82548496793441	8.26559235454324e-09	2.716	1.5e-64
MMP14	0.921774999005114	6.10133636648927e-30	3.998	9.56e-94
MMP19	0.620779208272064	1.340929022745e-12	2.117	1.97e-46
MMP2	0.885211087963075	1.68769543406034e-20	3.851	1.13e-72
MMP28	0.528142563965147	1.03821377491451e-05	4.56	1.43e-118
MMP7	1.1522762706733	8.58577005265029e-22	5.237	4.58e-61
MMP9	0.304432768485961	0.00861236951510227	4.315	1.69e-95
MNDA	0.686751235412164	2.948596785574e-12	2.245	2.79e-54
MOB2	0.687180559239137	1.29250318335927e-09	1.399	1.83e-73
MOB3A	0.460098584852839	4.36930052467439e-08	1.788	2.57e-80
MORF4L1	0.408372702380665	1.18417576113737e-09	2.045	1.27e-77
MORF4L2	0.289030446509182	1.59243633711523e-05	1.246	1.51e-43
MOSPD2	0.324568223815057	3.9451619310515e-09	1.038	5.28e-32
MOXD1	0.395085571650756	4.27696478068421e-06	3.318	1.11e-83
MPRIP	0.446410324580138	9.0265028206254e-24	1.063	4.5e-37
MPZL1	0.308068857557983	8.27451683680588e-08	2.744	1.34e-106
MRC1	0.537383017882041	9.57216588775387e-11	2.272	3.56e-50
MRC2	0.5072986451296	8.1568817330075e-14	3.758	1.7e-91
MRGBP	0.604002899340889	2.15047006238144e-10	1.611	1.74e-100
MRPS33	0.387889813689081	0.0052054439688978	0.93	2.72e-42
MRVI1	0.613844133827196	1.404475601688e-11	2.231	1.65e-66
MSLN	1.16274614086475	1.41242346166835e-25	7.412	1.22e-109
MSMO1	0.405261311051898	2.31095032996326e-07	2.467	2.16e-81
MSN	0.481987742733556	1.78429932467665e-18	3.393	1.99e-89
MSR1	0.403268615708554	1.46364197614954e-06	2.806	3.89e-69
MSRB3	0.72235333820256	6.93091117006953e-13	2.547	1.69e-71
MST1R	0.446686754082974	1.02094675589513e-11	3.615	5.12e-77
MT1G	-1.68163830065683	1.1565963471163e-13	-2.078	1.85e-17
MT1H	-1.22382039000232	1.65022965641555e-11	-1.889	4.05e-19
MT1X	-0.264920467709893	0.0969744183034197	-1.374	3.09e-10
MT2A	0.316389665873561	0.0292261662949628	0.935	6.3e-13
MTMR2	0.56316428745843	1.15312583991149e-15	1.919	2.7e-96
MTMR9	0.341327043488934	4.54389691659527e-12	0.685	6.66e-40
MTSS1L	0.254376749653711	0.00274034327977231	1.751	5.84e-61
MTUS1	-0.733660500128349	1.37361835847793e-17	-0.28	0.00116
MUC1	0.561196463157039	9.35823049020669e-09	2.986	1.4e-41
MUC13	0.816906722783332	1.04292597011607e-11	5.017	3.66e-102
MUC16	0.785214904042806	9.90523993585185e-08	3.089	2.55e-46
MUC3A	0.854309112245921	7.25366375376115e-07	4.343	2.6e-80
MUC4	0.657869634866118	1.72659053906717e-06	3.042	2.57e-53
MUC5AC	0.691853357529285	8.28923791291944e-06	3.687	2.87e-50
MUC5B	0.942622725208363	1.59251489667009e-10	4.452	7.16e-51
MUC6	-0.720215621944114	1.87270137561069e-07	-1.113	5.06e-07
MVB12A	0.332135340999111	4.99301748758026e-10	1.266	8.22e-48
MVD	0.312130810675263	3.92983443503478e-15	1.419	2.32e-48
MVP	0.420018586183481	7.25980098897784e-23	2.128	1.89e-62
MX1	0.895235881228274	6.19248070408972e-15	3.033	3.41e-77
MX2	0.904184621745448	1.46183323038868e-23	2.498	3.31e-73
MXRA5	1.12028388378929	2.15762491828538e-34	3.69	9.43e-75
MXRA8	0.487983863611254	2.12073917422367e-10	3.879	8.23e-91
MYADM	0.302073004813959	0.000686648734869345	3.185	7.24e-101
MYD88	0.377813546474525	2.36782710721336e-12	2.386	4.02e-91
MYEF2	-0.851681770267145	2.25726659657199e-26	-0.96	4.58e-27
MYH10	0.360797224943687	1.263091590986e-09	1.699	4.88e-54
MYH14	0.53376572758919	1.53955854556646e-17	3.216	1.64e-96
MYH9	0.436480919787811	3.12581299821936e-19	1.882	1.8e-53
MYL6B	0.370275325796458	8.84530898096734e-09	2.469	6.28e-105
MYLK	0.304596997052093	5.45910287784907e-06	2.861	1.85e-59
MYLK2	-1.88383943762101	1.01212393554951e-17	-1.43	5.55e-40
MYO1D	0.31038214309939	7.15874474192534e-10	2.076	2.22e-75
MYO1E	0.735277037276054	2.16118342137204e-35	3.425	1.03e-111
MYO1F	0.60326325440766	3.87223498748116e-14	1.968	1.47e-45
MYO1G	0.456461542236162	6.32862528699652e-12	1.883	1.94e-58
MYO7B	0.583780426689853	2.78310672722714e-07	2.872	2.2e-56
MYO9A	0.374925185787353	1.08830230659945e-06	0.895	1.93e-18
MYO9B	0.53945069007654	4.22634756363957e-23	1.72	7.58e-63
MYOF	0.782157275761826	7.50893003142681e-27	3.783	1.88e-106
MZB1	0.380337510359251	0.000999986508707657	3.506	2.7e-63
MZT2B	0.535005066256181	9.40563493120295e-06	0.655	5.06e-06
N4BP1	0.252851129122012	4.69963892626139e-14	2.001	4.96e-93
NAA16	-0.931298329429323	2.66287279022378e-20	-1.188	2.89e-59
NAB1	0.608071048709957	2.99895958702643e-12	1.902	3.14e-85
NAB2	0.459257512515839	4.70881275928335e-08	2.413	9.96e-92
NACC1	0.36461702716635	2.4657571338945e-07	1.944	2.17e-107
NADK	0.665340612307712	1.6220334378482e-16	0.741	5.38e-22
NADK2	-0.897992001539665	1.06676392863925e-26	-0.417	4.27e-08
NAIP	0.406844435313756	2.31845749387114e-07	0.384	3.7e-07
NAMPT	0.322000136075262	1.25632342244326e-07	1.907	2.26e-37
NARF	0.556887793986293	5.31311032820335e-12	1.086	2.04e-37
NAV1	0.413645778909968	3.89836964229524e-16	1.75	3.9e-67
NBEAL1	0.273124906725959	6.55150392507199e-10	0.687	2.25e-36
NBEAL2	0.447257024194433	5.8102432942968e-23	0.717	5.07e-11
NCAPD2	0.29512019789224	3.94496312658882e-05	1.831	1.93e-83
NCAPG	0.283688086580193	0.00474194205819341	1.783	3.83e-92
NCAPH	0.429758158666391	6.27466451337475e-06	2.187	2e-104
NCDN	0.297325951605061	3.3659419067963e-07	1.476	1.15e-66
NCEH1	0.566025273773901	3.91116394561992e-13	2.342	4.52e-84
NCF1	0.616630575011021	1.43856721885237e-14	2.244	1.22e-53
NCF2	0.840604809658555	5.53907676566166e-23	3.315	2.7e-70
NCF4	0.665627949922875	3.47709105804046e-18	2.329	4.07e-61
NCK1	0.307426395882579	7.23932628467436e-10	2.023	3.84e-80
NCKAP1L	0.517448669480585	1.00684522686861e-10	2.221	1.82e-56
NCKAP5L	0.252489404933707	8.19916541801623e-07	1.293	1.13e-43
NDE1	0.609022256760783	1.28302754839805e-14	2.767	4.74e-111
NECAP2	0.488307695452481	1.65426439362884e-15	2.369	5.83e-97
NEDD4	0.263078665101171	1.14722750247502e-08	1.195	2.86e-61
NEDD4L	-0.751658350109175	1.72022904529529e-20	-0.428	5.06e-06
NEDD8-MDP1	0.271032168623432	0.00144776898097338	0.412	5.81e-14
NEDD9	1.01500322833565	2.19011080077944e-13	2.446	6.24e-87
NEK6	0.490389242576109	2.42457192028752e-13	1.983	2.16e-78
NEXN	0.559411137380401	5.51570023616799e-12	1.08	1.3e-17
NFATC2IP	0.254241739338463	0.00246352303248212	0.489	4.55e-12
NFATC4	0.557961520426987	3.29837859660854e-10	1.607	7.16e-39
NFKB2	0.355120366965238	1.02777894917062e-15	1.754	3.58e-51
NFKBIE	0.564261502660999	7.58423731730653e-14	2.681	2.12e-98
NME2	0.259072203197014	3.50479128378593e-09	1.652	1.1e-61
NME7	0.330380854631265	5.57744844395043e-10	1.946	1.17e-89
NMI	0.653696679657596	1.26149663335391e-24	2.598	4.07e-105
NNMT	0.878622490648986	2.44941592823077e-19	4.082	3.17e-86
NOTCH1	0.617072688747078	0.000137344262147734	0.35	0.000226
NOTCH3	0.644996724725308	2.26084103005436e-18	2.749	8.08e-79
NOV	0.704212588400795	2.01914251110602e-09	1.639	5.69e-54
NPC1	0.581547696540564	1.55224898549994e-12	1.701	7.9e-73
NPL	0.895565706437505	1.00057290065399e-11	2.186	7.97e-77
NPR3	1.0505508383508	1.02038823028805e-21	1.868	4.5e-63
NQO1	0.769072236932452	3.69732264542225e-15	5.934	3.85e-137
NR2C2AP	0.26315727395925	0.000184952971509421	1.428	5.36e-77
NRAS	0.494815743318064	3.9876582595638e-07	1.863	8.18e-86
NRBF2	0.303145801828628	4.24292980651373e-08	1.837	1.49e-104
NRBP1	0.302899374964412	1.17440554539173e-15	1.383	6.66e-61
NRCAM	-1.71560434386728	4.10151178205806e-30	-1.389	7.3e-25
NRP1	0.315101554696625	3.67919869680279e-10	1.788	9.78e-57
NRP2	0.820475313763759	3.73739023358876e-25	3.793	4.41e-115
NT5C2	0.389404655257411	1.17250362747446e-24	1.42	6.08e-58
NT5DC2	0.838263104868734	8.44368327428906e-26	2.47	7.82e-91
NT5E	0.416527016860074	1.96034774590597e-07	3.461	8.4e-113
NTM	1.0831621357886	2.09486852235727e-23	4.021	2.95e-74
NTMT1	0.301678032046489	6.15353334531265e-07	1.771	1.28e-88
NUCB1	0.585531499127569	1.38984393462592e-22	2.083	1.7e-80
NUDCD3	0.41358858841861	5.67007565072093e-19	1.829	4.18e-90
NUDT1	0.491067405153458	8.63855918948329e-09	2.745	4.87e-123
NUDT15	0.266058824925361	0.00282449812961835	1.468	4.22e-86
NUMB	0.328901301806911	1.61697668426357e-15	1.224	1.71e-52
NUMBL	0.470042253649263	5.6769102955564e-09	1.548	4.78e-45
NUPR1	-2.13287931738274	8.54676655896e-23	-0.687	4.5e-09
OAS1	0.805271612031354	5.1018147106429e-13	4.285	8.72e-115
OAS2	1.09381519733087	1.0589213647769e-29	3.568	2.2e-83
OAS3	0.733319373712562	1.53392868671731e-20	2.852	4.82e-94
OASL	0.836523488916853	1.77036068188119e-21	3.472	3.25e-95
OCIAD2	0.83495283982588	3.22523709670247e-19	3.8	9.63e-134
OGFOD1	0.461037171921368	3.10273514378925e-07	1.866	1.25e-85
OLFM4	0.567049509127058	2.33316132397817e-05	3.398	5.34e-12
OLFML2B	0.670690336949474	6.20121320950635e-05	4.455	3.68e-112
OMD	1.08868140213329	1.23268477123484e-15	1.615	1.14e-42
OPTN	0.427979440991964	1.38750365160678e-13	2.089	3.79e-91
OSBPL10	0.926391104037145	2.99038128831017e-24	2.614	8.42e-113
OSBPL11	0.270183306885192	1.23024880580526e-07	1.351	1.68e-80
OSBPL3	0.863813111797328	1.68234323826545e-43	2.636	2.38e-88
OSBPL9	0.376446445524566	2.52850630693497e-18	0.901	2.25e-27
OSTF1	0.396418324201958	2.83070574503901e-12	2.41	1.98e-107
OTULIN	0.275957802994539	2.78351715055148e-10	1.122	4.24e-59
P3H1	0.673938109016898	1.42114866404342e-19	2.213	2.1e-82
P3H3	0.560216946506725	1.59898939869207e-16	2.058	1.09e-71
P3H4	0.885803840811982	1.25014921102235e-18	1.381	3.53e-64
P4HA1	0.975521943966958	1.56446399778502e-31	2.115	2.01e-68
P4HB	-1.34313858404013	1.86325201324589e-22	-0.555	4.46e-24
PABPC1L	-0.820092302815454	3.3744840622474e-20	-1.163	4.19e-29
PABPC4	-1.24936192142682	9.90728060157629e-27	-1.089	1.42e-25
PADI1	0.873876327515731	1.85013462754911e-09	3.031	1.45e-49
PADI2	0.388819927837181	2.53982698005781e-06	1.498	7.47e-47
PAIP2B	-2.61417070387485	9.35100707295365e-26	-2.66	9.53e-93
PAK3	-0.647874429888973	8.10142394433318e-14	-2.081	1.35e-58
PALLD	0.770554086864847	2.38314454988182e-24	3.797	4.51e-100
PALM2-AKAP2	0.415524056563704	1.11388301386058e-10	1.092	7.13e-48
PALM3	-1.12431366846497	4.69239272065395e-22	-0.665	4.95e-08
PAMR1	0.769827210544771	1.13692783113616e-13	1.934	5.39e-56
PARP10	0.298011855663505	2.44391662699249e-11	1.197	4.42e-37
PARP14	0.687345858135297	2.33375737740131e-32	2.032	1.19e-73
PARP4	0.682954281381917	2.93283477251385e-41	2.183	3.17e-82
PARP9	0.674457407185701	2.66311239290678e-29	1.894	7.11e-64
PARVA	0.532043058006263	1.90546128280863e-21	1.196	5.26e-46
PARVG	0.802446102189837	9.04992738559384e-16	2.083	8.72e-42
PAWR	0.294325525888946	2.63484188351567e-10	0.943	5.91e-31
PBLD	-1.10632110708402	8.65273416042044e-22	-0.281	0.00509
PBXIP1	0.278653575941527	7.93007288330174e-07	2.414	7.23e-102
PCDH1	0.546183856445491	5.06604666985877e-19	2.996	7.56e-93
PCDH7	0.460390525709209	4.15775910637534e-10	3.018	2.39e-91
PCOLCE	0.791296731948726	2.74803681834709e-19	2.442	7.22e-62
PCSK5	0.332700273788764	0.00132086677999412	1.825	3.3e-65
PCSK9	0.308077946597228	0.00232552748869542	0.442	7.71e-07
PCTP	0.337046559835001	3.15066674017039e-05	1.467	4.48e-80
PDCD10	0.523561591115192	2.26697897494175e-16	1.866	1.44e-83
PDCD4	-1.08620733704287	1.13988515138659e-33	-2.099	2.26e-53
PDE6D	0.266598129105687	0.000193816887767661	1.698	2.47e-96
PDGFC	0.593275045573236	1.62834142529206e-11	2.299	7.38e-55
PDGFRB	0.389976847726935	6.50962832126888e-11	2.792	3.45e-73
PDGFRL	0.911971627344246	1.24688957031503e-15	1.376	9.34e-34
PDIA2	-2.02592349800884	1.32403099642706e-21	-6.763	2.51e-80
PDLIM2	0.615604363858127	7.8471996061666e-15	2.751	1.76e-93
PDLIM3	0.528174163669525	6.14999884702547e-18	2.582	2.55e-52
PDLIM4	0.789808095960754	1.7849844557646e-29	3.768	1.9e-102
PDLIM5	0.364636564620032	1.69892805202083e-15	2.103	3.03e-91
PDLIM7	0.818758996777848	1.13704360515587e-21	3.769	5.75e-96
PDZK1IP1	0.681904135013378	1.62836344724688e-11	2.577	1.91e-37
PEAK1	0.39200740853295	8.50699697970965e-16	1.364	3.47e-56
PECR	0.37566238768646	1.56124728302424e-06	1.93	3.4e-92
PEX11B	0.52704032163671	3.201103094176e-07	1.733	3.68e-96
PEX14	0.313842140582125	5.90025527067043e-09	1.473	3.37e-89
PEX3	0.257451380018933	2.39168928671767e-05	1.086	7.2e-62
PFKFB3	0.528843950418628	8.64822957803666e-11	2.389	1.62e-63
PFKFB4	-0.459135903367075	2.97488757052705e-09	-0.352	0.00328
PFKP	0.661203946016971	6.51825007888056e-32	3.76	3.83e-116
PGM2L1	0.856512415310618	9.20095203214873e-37	1.776	2.38e-75
PGM3	-0.607884822693143	2.79807481838206e-18	-0.449	1.46e-11
PHACTR2	0.379230301562382	5.80309913272411e-07	1.772	3.71e-74
PHC2	0.304515318268982	2.7818824520223e-05	2.205	1.66e-83
PHF14	0.273910675097571	4.14311419509735e-12	1.63	1.36e-95
PHGDH	-1.28369159826909	1.74731589652919e-25	-0.568	2.36e-10
PHLDA1	0.347766367022992	8.42188813695792e-06	2.609	5.24e-86
PHLDA3	0.737507610731326	4.01573061729163e-09	2.584	3.35e-83
PHLDB1	0.36337742879249	3.46756697470797e-10	1.191	1.05e-29
PHYHD1	-0.840939362646981	4.62810617947334e-35	-1.1	1.21e-23
PHYHIPL	-0.576518526711124	3.88419045302638e-09	-0.735	2.56e-15
PI3	1.02756789693287	9.67775000905447e-11	4.995	2.25e-88
PI4K2A	0.3402977103587	4.78212010644487e-12	2.158	1.43e-110
PI4KB	0.276515683873571	2.26357635529741e-06	1.202	4.52e-56
PIAS1	0.448362714390385	0.00129526310036896	1.19	1.56e-60
PICALM	0.436013052444553	5.97851820163006e-22	1.871	3.96e-69
PIEZO1	0.27929267882767	0.00113112369858055	2.867	1.26e-75
PIGG	0.527908539817961	4.4955724685601e-09	0.833	1.74e-29
PIGR	0.747495731832379	1.67571861133346e-12	4.545	4.66e-59
PIGT	0.392441244359194	6.48300698038554e-14	1.872	1.67e-88
PIK3CA	0.307902926054165	1.14869514465166e-08	1.433	1.4e-62
PIK3CD	0.383689348760349	6.59489655026958e-07	1.394	6.03e-43
PIK3CG	0.396138466598037	1.86501615133826e-05	1.02	1.91e-47
PIP4K2A	0.308234418576282	1.55921565943337e-07	1.978	1.63e-78
PIP4K2B	0.261057685590043	1.25073527555883e-05	1.178	2.96e-57
PIP5K1A	0.540168392110744	4.93145983040798e-10	1.396	6.05e-59
PIR	0.363199085910866	3.62736577350996e-06	1.708	3.05e-75
PITPNA	0.408788580166685	1.72601638316349e-11	1.19	2.82e-55
PITPNB	0.263104644890934	1.82942971275306e-08	1.421	6.55e-71
PITPNM1	0.364461186836672	2.87526486066801e-09	1.616	6.66e-52
PKM	0.525188645710211	8.1752309125658e-33	3.93	4.92e-127
PKN1	0.360575571365251	2.58315549247267e-15	1.764	2.98e-73
PKP1	0.572201236391669	4.79511803371129e-09	1.41	2.97e-39
PKP3	0.518688743509071	4.2196076316413e-14	2.186	1.57e-57
PLA2G12A	-1.23395588145314	1.0505769727087e-17	-0.273	3.4e-05
PLA2G15	0.591369639898924	1.79965459035249e-15	2.016	1.31e-91
PLA2G16	0.349487826330397	0.000506614419656446	2.752	4.87e-94
PLA2G1B	-2.6118870108831	6.63656884122724e-23	-9.999	1.86e-68
PLA2G4A	0.527518159952893	1.31822508584927e-18	1.665	2.07e-63
PLAT	0.683356298936546	1.23510944243034e-08	4.935	2.37e-110
PLAU	1.32397302404589	4.28875288578066e-27	4.876	1.36e-103
PLAUR	0.935379109127201	9.65965899096995e-23	5.201	4.39e-124
PLBD1	0.807756467088791	2.15486214035536e-22	2.684	2.6e-67
PLCB2	0.543188223285622	1.67571861133346e-12	2.151	2.63e-42
PLCB3	0.290696237140688	1.04926481377569e-14	2.319	3.13e-88
PLCD3	0.719038883623945	1.33986035837615e-13	3.597	3.89e-102
PLCG1	0.485824303469028	3.67158924750153e-17	1.252	2.39e-34
PLCG2	0.412512288929729	4.27672427156041e-13	1.611	2.12e-50
PLEC	0.683723237555389	3.093997384967e-38	2.729	3.02e-85
PLEK	0.466292229445883	8.37083690063816e-08	2.279	1.2e-54
PLEK2	0.989807914498913	5.93457242172747e-28	3.837	3.35e-88
PLEKHA2	0.513974463926225	1.54889696717142e-12	2.433	1.81e-64
PLEKHF1	0.489810646863902	2.95555062764298e-10	1.442	2.01e-47
PLEKHG1	0.284789912614374	3.39063006322036e-06	2.22	1.45e-95
PLEKHG2	0.41707647480862	3.24674830153901e-06	2.079	4.87e-64
PLEKHM1	0.264933018501437	2.31204270308648e-05	1.612	1.22e-81
PLEKHM2	0.496121065143171	1.9344340587642e-13	1.169	8.95e-45
PLEKHO1	0.30827841514734	0.00080801030889609	3.394	4.15e-98
PLEKHO2	0.390881459035665	1.13680039484736e-08	2.43	2.41e-86
PLG	0.308951647634288	0.000156043266833073	0.577	2.4e-26
PLIN2	0.960117742458702	7.3812180316248e-16	1.967	3.69e-40
PLIN3	0.294653743490452	9.90837212915323e-17	2.911	1.05e-108
PLIN4	-1.28631289759837	1.19724227390824e-08	-1.918	1.4e-23
PLOD1	0.731963622972234	1.54672779959214e-27	2.113	1.72e-84
PLOD2	1.03742099738737	5.51925714536267e-27	1.682	2.6e-36
PLOD3	0.662936540843618	9.00586408371927e-38	1.793	3.13e-77
PLS1	0.366152688178186	4.84039988781266e-08	3.097	6.11e-90
PLS3	0.508334509735387	1.83593523508772e-20	2.864	8.81e-101
PLSCR1	0.591618960999673	4.47482396237476e-11	2.218	2.71e-62
PLXDC2	0.585319716882116	1.70473870324717e-19	3.216	1.56e-90
PLXNA2	-0.781523366128897	2.0861015497447e-16	-0.78	2.47e-15
PLXNC1	0.637929068652889	3.00491367491536e-14	2.081	6.34e-75
PML	0.661929361455171	9.62468761057257e-31	2.693	1.18e-101
PNLIP	-2.36310378562374	4.1116960606005e-21	-10.271	1.86e-55
PNLIPRP1	-2.1146696888606	1.90354364839441e-22	-9.598	3.37e-84
PNLIPRP2	-1.80642253641897	2.04496819961999e-09	-8.638	2.15e-67
PODXL	0.397384041863011	0.000187005242372997	0.492	4.21e-06
POFUT2	0.291591022523401	2.09662504798809e-13	0.427	6.03e-09
POLD1	0.318054462388307	2.58520875293085e-13	1.537	9.55e-57
POP4	1.19862930906452	1.76545032289907e-06	1.559	2.34e-77
POSTN	1.03344978172764	2.85871706908183e-28	6.302	3.93e-121
PPFIA1	0.3171016940931	1.74558112795664e-19	1.092	2.63e-49
PPFIA2	0.565592189479604	1.5545533710831e-08	0.882	1.07e-46
PPFIBP1	0.4084120118184	3.97368435236453e-17	0.651	1.03e-16
PPIC	0.483961731882045	3.05009418208412e-12	2.439	4.39e-84
PPID	0.3397916312978	3.64827870890817e-14	0.998	1.13e-48
PPL	0.5766090180088	7.25526603414757e-17	2.547	4.23e-73
PPP1CA	0.334508743739269	5.04961002378484e-07	1.869	2.44e-82
PPP1CC	0.349989396378545	5.25888637255132e-07	0.939	4.07e-40
PPP1R12A	0.356829559759352	4.43712254493099e-16	1.296	2.17e-47
PPP1R13L	0.386278132688008	1.89164847060859e-14	2.142	1.02e-53
PPP1R14A	0.268213491874499	0.0344923262007368	0.693	1.34e-13
PPP1R14B	0.404966590168149	6.32633600062214e-07	0.637	6.52e-14
PPP1R18	0.749885156833988	1.23343513125949e-16	3.131	2.12e-88
PPP1R21	0.285651613025683	1.6548039632104e-09	1.425	1.81e-66
PPP1R37	0.29980936533478	1.94489853932059e-10	1.341	2.12e-57
PPP2CA	0.264432666146975	1.1132406485471e-06	1.593	2.57e-72
PPP2CB	0.609534551944077	1.34111027328327e-08	1.37	6.86e-59
PPP2R2D	-0.544350330075449	1.75770569387758e-17	-0.563	4.06e-11
PPP2R5A	0.389233503427396	5.69286739110446e-12	0.855	1.3e-32
PPP2R5C	0.39851108648485	1.28675714579548e-10	1.688	1.6e-92
PPP2R5D	0.28959591116704	1.64322470001219e-06	1.158	5.72e-57
PPP2R5E	0.26629158160242	4.59646736785864e-06	1.764	1.24e-93
PPP3CA	0.261400087102564	8.69193936222687e-10	2.296	2.86e-113
PPP3R1	0.346734881926263	1.55079367831033e-10	1.741	3.47e-93
PRAF2	0.687766110247764	1.24138199684778e-06	2.523	1.45e-99
PRAM1	0.380406016204001	0.000129220364380876	1.212	6.32e-33
PRDM2	0.298606480453702	6.37754435223165e-06	0.906	2.66e-30
PRDX4	-1.38126573331019	4.017532822455e-25	-0.883	4.08e-15
PRELP	0.629419869556879	6.04670739447792e-09	2.302	3.21e-44
PREX1	0.533098960823981	8.84465927568085e-14	1.9	3.11e-60
PRG4	0.383175107736725	6.84698839783294e-05	1.285	1.82e-38
PRKCB	0.704012528312634	4.35971690329677e-10	0.981	1.29e-32
PRKCD	0.312329714080125	1.60909734633931e-13	1.961	2.04e-81
PRKCE	0.342384227177366	4.13910201184798e-05	0.85	9.19e-44
PRKCI	0.397057956939377	7.61912400375087e-20	2.002	1.72e-84
PRKG1	0.548959079543303	9.41181715129401e-15	1.483	4.65e-70
PRMT3	0.269440103008775	7.72370556433694e-06	0.967	2.07e-58
PRNP	0.398725777202239	8.56705593903939e-06	2.446	8.35e-92
PROCR	0.333847898817542	1.3836128092396e-05	2.733	5.21e-92
PROM1	0.428477190931451	3.12202165540607e-06	2.362	1.01e-40
PROS1	0.455335496939823	1.01535126871411e-07	2.499	5.88e-91
PRR12	0.268443506965754	7.41210602330271e-05	1.353	8.04e-65
PRRX1	0.783360151792985	1.99099441784886e-12	3.168	2.99e-75
PRSS1	-2.10215597965369	2.32582630453609e-20	-9.169	5.13e-59
PRSS2	-2.01427103926554	2.6915177212051e-25	-7.54	1.84e-56
PRSS23	0.640852992630149	1.92945277308456e-11	3.177	2.41e-97
PRSS3	-2.11318175010974	1.15721004432613e-18	-4.768	1.21e-69
PRSS8	0.287868379719953	3.11521669922916e-05	1.485	3.04e-16
PRTFDC1	0.623926365788193	4.36770135945725e-13	2.183	6.1e-103
PSAP	0.309420431077461	1.79301435796394e-10	2.248	2.84e-76
PSAT1	-1.82078209024801	1.28409290276321e-22	-2.061	7.39e-51
PSCA	0.963581220709694	0.000255069009016434	6.383	8.98e-69
PSD3	0.298577091916701	2.2714719248097e-08	0.807	2.5e-32
PSMB10	0.362109943374188	6.10022941975253e-11	1.22	2.94e-45
PSMB8	0.289037438777369	9.08372616517878e-12	3.251	6.35e-105
PSMB9	0.281753480193142	2.30930071252115e-07	4.04	3.02e-111
PSMG4	0.3155855240612	0.0276502817526711	0.589	1.85e-14
PSTPIP1	0.267418361712498	0.000444943007273988	1.864	1.31e-52
PSTPIP2	0.340653436093679	5.77830379739034e-08	0.908	1.06e-22
PTEN	0.425667012078754	6.28806440928412e-10	1.055	2.49e-42
PTGDS	0.585539064878656	3.6424253616628e-06	1.743	1.25e-24
PTGES	0.565843439869009	4.39815607501117e-05	3.773	2.72e-93
PTGIS	0.287685992157696	0.000263062035572586	2.818	2.93e-61
PTGS1	0.69533666459903	2.45779362625282e-17	2.217	1.99e-76
PTK2B	0.484200171003718	2.81059194224136e-15	1.475	1.36e-46
PTK6	0.659495478903073	1.19209505561157e-09	3.354	1.75e-75
PTK7	0.662754731760479	2.34975224815303e-24	2.962	3.61e-87
PTPN1	0.410548450815297	1.94655567487801e-21	1.992	3.71e-91
PTPN12	0.530886471357106	1.29125641914878e-26	2.033	4.45e-75
PTPN14	0.260767794768663	0.0164710796681768	1.18	4.61e-32
PTPN18	0.711301493810317	6.45415607160968e-08	0.779	4.57e-26
PTPN6	0.38495028136964	1.75821333310614e-11	2.116	1.47e-80
PTPN7	0.575778478697879	3.85416166092464e-07	1.914	3.65e-58
PTPN9	0.302483847838507	1.51457716457471e-10	2.125	2.11e-101
PTPRC	0.47177804604627	1.69490923564297e-07	2.463	2.09e-49
PTPRE	0.530180422704595	1.57912836402849e-14	2.399	2e-101
PTPRJ	0.470975878120898	1.17245227119628e-15	1.817	3.56e-93
PTPRS	-0.700204902264699	1.30488340468768e-16	-0.353	0.000158
PTS	0.606492532093898	3.71663749370756e-08	1.698	1e-88
PTTG1IP	0.771696857039911	1.35090620374591e-15	2.76	7.99e-110
PVR	0.4499592379025	2.91441881005209e-08	1.574	4.25e-58
PXDN	0.434545246225643	5.58507880786338e-13	3.073	5.16e-86
PXN	0.321243079856081	1.28953252005082e-13	2.052	3.26e-83
PYCARD	0.512444595000735	4.34527657464675e-15	3.502	3.49e-112
PYGB	0.408240805302578	1.08423122783747e-15	2.863	2.49e-105
PYGL	0.435444919264843	4.22428058774996e-14	2.223	3.05e-68
PYURF	0.717507624435318	0.00032420687596726	0.631	1.71e-14
QKI	0.251748025245963	0.000134743488316693	1.479	4.41e-43
QPRT	-0.350762297854898	3.26798949418919e-10	-0.837	2.28e-15
QSOX1	0.611292757041313	1.14290602497656e-22	2.371	1.44e-81
QTRT1	-0.525250127288261	1.13052942501121e-20	-0.842	3.28e-19
RAB11FIP1	0.384821938703387	7.51812108130346e-13	1.04	4.03e-18
RAB11FIP5	0.41433568122689	1.03056461014193e-14	1.275	6.51e-53
RAB12	0.579383612711478	4.20765852974519e-12	1.644	4.91e-73
RAB13	0.284815778739237	4.26170445816064e-05	1.694	1.11e-74
RAB23	0.748225598543871	8.4845061472897e-16	2.275	1.29e-80
RAB25	0.697313452268223	1.78410139014086e-16	2.481	2.17e-65
RAB31	0.844962693916366	1.30619822929682e-21	3.912	4.36e-101
RAB32	0.608031462789744	5.95870317073664e-14	2.759	3.96e-88
RAB34	0.685341606349776	1.15190928941298e-21	3.598	7.13e-99
RAB35	0.412296821172553	3.14521129955977e-13	1.861	1.28e-92
RAB3D	-1.23404813301035	3.28846589946914e-16	-0.981	1.39e-29
RAB3GAP2	0.33256688003089	1.19671276909117e-19	1.104	8.31e-63
RAB43	0.463282143619479	3.16377390692518e-17	1.538	4.58e-49
RAB8B	0.408316117149922	2.95590932186679e-08	2.23	6.6e-92
RABGAP1L	0.341829294137574	2.68874132078658e-20	1.759	1.45e-93
RAC2	0.423062744932703	1.0194839634705e-08	4.212	1.64e-111
RAI14	0.659699583097064	5.7255380079828e-34	2.387	7.03e-86
RAP1GAP	-1.00236328401439	9.89790939276803e-25	-0.436	4.57e-05
RAP1GAP2	-0.651782819232376	1.40345404631822e-25	-0.406	0.000403
RAP2B	0.364497308263192	2.89885909272964e-06	2.602	1.14e-118
RAPGEF1	0.327037063574145	1.10881362973377e-05	0.69	8.07e-13
RAPH1	0.408548656522207	2.18211169674421e-17	1.811	3.24e-74
RASA1	0.473325517132832	3.97208037316068e-20	1.575	2.52e-63
RASA2	0.351762135276598	1.08527353546505e-12	1.175	3.72e-48
RASA3	0.606706683145156	3.23683689469039e-16	1.795	8.38e-69
RASAL1	0.583740582650582	5.55667028069136e-14	2.857	5.11e-78
RASAL2	0.484329160231782	1.76470081754767e-14	1.387	8.88e-55
RASAL3	0.3764786840734	2.93230179604965e-07	1.521	4.56e-43
RASGRP2	0.42510257752496	1.16250848816664e-06	0.887	5.03e-16
RASSF2	0.562421814536272	2.27162860961999e-09	2.191	1.04e-62
RASSF5	0.370372350098525	4.10286525616387e-07	1.671	6.77e-52
RASSF6	0.480746620824028	1.37352269468042e-09	1.235	8.65e-34
RASSF8	0.324042160344677	3.72941337575145e-05	1.559	4.81e-53
RB1	0.33679042669026	4.68622108326068e-13	1.983	1.52e-48
RBCK1	0.435290735229835	4.83798701302302e-13	1.072	2.56e-36
RBFOX2	0.44444423081316	3.92545399229447e-11	1.629	1.22e-59
RBM7	0.303344746554482	1.10521709012152e-05	1.598	1.23e-66
RBMS1	0.449639072505438	5.89420832844215e-08	2.358	3.61e-75
RBMS2	0.822950312934644	2.34442035389932e-18	1.62	5.74e-68
RBP1	-0.845959080928052	5.05479976086397e-23	-0.751	8.67e-09
RCN1	0.442369864794314	3.23222665701308e-17	2.983	1.7e-117
RCN2	0.523487635298617	1.80415871451995e-25	1.647	3.45e-72
RCN3	0.534619375278364	2.09059041016375e-11	3.276	3.05e-85
RCSD1	0.295184691474914	0.000614698043797754	2.002	2.3e-58
RDH14	0.329389926075105	1.63503345560714e-07	1.141	9.36e-64
RECQL	0.359083879939137	4.99363688986006e-12	1.74	1.26e-61
RECQL5	0.329092158226822	0.000363542336123067	1.01	1.2e-30
REEP4	0.454910227712168	0.000660842821353512	1.59	5.78e-68
REG1A	-1.82386931527574	2.81796804960016e-24	-5.953	7.32e-48
REG1B	-1.4088242897412	1.08844609531991e-07	-9.153	6.07e-55
REG3A	-0.714534375179848	2.45516385366055e-05	-3.192	5.31e-12
REG3G	-1.15741502437311	5.30001920355095e-07	-6.106	1.48e-38
REG4	0.418408900519194	0.00632526273563699	0.911	0.000933
REL	0.441585150128948	2.1756599722869e-17	0.678	2.83e-27
RELB	0.494781140794596	7.05125025471403e-14	2.117	1.21e-57
RENBP	0.792645226512658	2.0302578146659e-16	2.657	1.5e-83
RETN	0.466252790929218	0.000827164024185785	1.646	4.87e-30
RFK	0.33232737771334	0.000182873880526337	1.753	2.99e-83
RFTN1	0.652628108453853	2.20493644935829e-19	3.081	8.93e-98
RFXANK	0.250552585809133	0.00262077326334884	1.535	2.99e-67
RGN	-1.71465600444581	8.678853468439e-27	-1.413	1.12e-37
RGP1	0.273644181119106	0.000882636580913491	0.667	5.15e-23
RGS10	0.412239494133357	2.29660753136233e-07	3.918	6.77e-124
RGS14	0.500183656859692	2.39922052156396e-09	1.134	9.16e-37
RGS19	0.25545646501919	0.000752611696180848	2.037	4.17e-76
RGS3	0.306988018929512	1.01383154817709e-07	2.218	1.8e-84
RHBDF1	0.495588321373712	4.44054234824025e-07	1.581	1.76e-37
RHBDF2	0.273208118571949	0.0266621467002994	1.45	5.12e-37
RHOC	0.38052100947703	3.14466033859963e-10	3.156	2.66e-101
RHOF	0.340015018609545	1.72300692888844e-05	3.032	2.26e-96
RHOG	0.323076909379106	7.15457890130442e-10	2.419	2.43e-100
RHPN2	0.541730464015989	2.24308723828673e-15	2.63	3.63e-72
RICTOR	0.356844492471963	1.00848859965308e-18	0.689	5.49e-28
RIN2	0.378985717257335	1.01863318822283e-11	1.738	1.66e-73
RIN3	0.518488998206134	9.9714113007419e-16	2.632	6.54e-98
RIPK2	0.404847038726119	3.91116394561992e-13	1.844	2.3e-74
RIPK3	0.513498911920391	7.08726552028061e-16	1.441	8.03e-44
RMDN1	0.264161841188043	1.38091716873166e-06	1.153	2.27e-57
RNASE1	-1.20379848176476	7.73873032933459e-16	-0.649	0.0028
RNASE4	0.427064984310733	7.61205117045077e-10	1.106	1.27e-30
RNASE6	0.320470695408327	9.86399819143442e-06	2.822	4.21e-69
RNASEL	0.461662206059533	1.23840932515701e-17	1.817	5.68e-92
RNASET2	0.440435397050949	1.68658749540166e-12	2.596	8.54e-97
RNF121	0.45500654940505	0.00407234830961887	1.368	2.11e-77
RNF146	0.2686426433163	4.16663696985096e-05	1.061	2.35e-37
RNF181	0.375973146241418	5.81463112491696e-05	1.183	9.15e-47
RNF213	0.529435654317306	4.56377209141968e-24	1.462	1.27e-42
RNF219	0.545444263983441	2.51851039926215e-06	1.436	7.75e-98
RNF220	0.394506397957316	4.97325716828043e-05	1.235	3.39e-58
RNF41	0.524107845937631	0.000114730730282483	1.378	6.23e-59
RNF5	0.4147612398419	0.000175397810256299	1.646	2.27e-88
RNMT	0.332747603869641	2.3070971378343e-14	1.163	5.58e-67
ROBO1	0.351794195506655	2.26106424672872e-07	2.491	2.25e-76
ROCK1	0.473489166236643	7.37977862721654e-22	1.248	1.01e-49
ROGDI	0.409926713207247	8.92421188765756e-09	0.992	5e-35
ROR2	0.287276324896486	1.68419789439539e-05	2.156	9.41e-75
RP2	0.643268728135775	1.44798683710995e-20	2.031	7.33e-105
RPA2	0.280411239275944	6.29900841019435e-08	1.842	1.91e-84
RPH3AL	-0.879047857552382	1.46406562290813e-15	-0.772	6.45e-15
RPL3L	-1.02883935448008	9.91379507189518e-09	-0.297	1.78e-17
RPS19BP1	0.614910945194065	9.42402660088715e-06	0.852	3.66e-32
RPS6KA4	0.745585484804781	2.91279075482457e-19	2.129	1.19e-89
RRAS	0.38484650850125	7.42867802040125e-11	3.225	2.1e-101
RRM1	0.330022872301483	1.79456436529432e-13	1.642	2.9e-92
RRM2	0.579474357565367	6.07571094938945e-09	3.287	3.02e-105
RRM2B	0.271728979235116	1.71446844084751e-05	1.324	1.54e-58
RTKN	0.275644979217846	2.14046889974272e-07	0.819	1.61e-24
RUFY1	0.288086934446588	2.15790956739149e-16	1.364	1.19e-69
RUFY2	0.256073536564881	4.02365029026919e-10	0.311	1.63e-06
RUNX1	0.649375918028948	1.36377673294795e-18	3.708	3.42e-108
S100A10	0.494713882498473	4.74339754739713e-14	4.523	3.41e-120
S100A11	0.766484167622887	5.86730474632095e-24	4.625	8.47e-100
S100A14	1.51835486075195	6.96189424618734e-27	4.925	5.25e-83
S100A16	0.899746075692923	7.12846283627849e-37	4.709	2.41e-119
S100A2	0.837620428389821	0.00125976815913039	4.162	1.03e-67
S100A4	0.494884066790431	1.97945725995686e-09	4.078	3.24e-84
S100A6	1.05946150315257	1.10241971007064e-34	6.572	3.84e-142
S100A8	0.67050659837363	3.07924959326607e-05	1.534	6.34e-15
S100A9	0.350410951547623	0.0250553391960907	2.116	2.34e-26
S100P	1.52173153681672	9.80373039994989e-26	8.685	5.85e-109
SAA2-SAA4	0.311045025364986	0.000881495050713222	0.895	3.79e-32
SAMD4A	0.665519246695002	3.60138793521461e-12	1.328	1.16e-40
SAMD4B	0.31468782696626	7.00128406693601e-11	1.733	1.13e-72
SAMD9	0.819194633042801	1.11313472691701e-38	2.746	5.84e-103
SAMD9L	0.635718647837276	9.72083349371693e-21	2.187	1.2e-72
SAMSN1	0.592887655756365	2.44278902465201e-08	2.149	1.65e-59
SAP18	0.294411643549704	8.82197235090357e-10	1.715	1.48e-83
SARAF	0.458770423659668	1.12615506365143e-07	0.957	5.61e-32
SARDH	-1.70843746704666	1.83634541255828e-22	-1.864	7.28e-78
SASH3	0.299734000774459	0.000506902709005424	2.234	1.55e-51
SBNO1	0.338070288431376	9.62360537092862e-15	0.83	8.68e-49
SCARF2	0.366634498975759	4.80164287628399e-07	2.247	2.43e-63
SCD	0.374916041888513	0.000706029640058328	3.502	2.6e-86
SCEL	1.4202631892194	4.11423986989893e-25	2.555	9.53e-65
SCIN	0.584917145059297	4.69882573825477e-08	2.568	5.62e-81
SCPEP1	0.60126357826039	2.3184005255778e-18	2.275	1.44e-75
SCUBE3	0.663552304327655	8.46940459203167e-10	0.86	1.57e-38
SDC1	1.04508933753655	2.10966149107969e-24	4.505	6.92e-113
SDCBP2	1.12463834828736	2.49891786264466e-23	3.466	3.68e-72
SDF2	0.378692507929073	1.97745745066461e-11	1.791	3.95e-97
SDHAF1	0.433016326381259	4.26635869087434e-05	0.534	1.75e-24
SDR16C5	1.61649077916114	1.60787624054329e-20	4.01	1.95e-99
SDS	0.501910747439728	0.000161713499765629	2.644	4.52e-66
SEC11C	-1.86115002949333	1.80260973324916e-23	-0.556	0.000578
SEC14L2	0.564061576956062	6.5444767928752e-18	3.091	1.73e-111
SEC23A	0.505521022078639	3.79802001502056e-31	2.306	2.64e-88
SEL1L	-0.892130623393275	4.37560384879553e-19	-1.868	2.02e-52
SELL	0.496810134284425	4.85518115222488e-07	2.608	7.69e-62
SEMA3C	0.784101961066025	4.25407963266423e-15	3.924	9.85e-86
SEMA4B	0.464150043517132	1.66557783391313e-08	1.659	4.35e-37
SEMA7A	0.863573731770892	5.17023260797124e-17	3.967	2.03e-95
SENP1	0.319192002099642	1.08802139285718e-10	1.131	7.4e-69
SERINC3	0.412747745065275	9.85346406058172e-09	1.984	4.43e-93
SERPINA1	0.32210558857099	9.62863644597891e-05	4.256	9.96e-70
SERPINA6	0.384125465999304	7.3318317200158e-06	0.433	0.00096
SERPINB2	0.690058646670641	9.22231419320547e-09	2.09	5.48e-45
SERPINB3	0.84652295801427	8.10871647971735e-05	1.209	1.85e-28
SERPINB5	1.48256171989472	1.68732844921926e-30	4.287	4.13e-100
SERPINB7	0.429196016436639	0.0116541304803722	1.204	2.16e-43
SERPINB8	0.650427432246083	6.98989220338993e-11	2.051	5.55e-84
SERPINB9	0.577175412321658	3.29466428275064e-17	2.332	5.28e-85
SERPIND1	0.358708370537313	2.98509659371979e-05	0.322	1.44e-14
SERPINE1	0.797434275290938	6.99875830495655e-11	3.555	1.44e-68
SERPINE2	0.456925970229148	1.64198847757625e-05	3.679	2.2e-87
SERPINF1	0.796843897071464	1.99363437243958e-21	2.014	4.93e-37
SERPING1	0.438818206923573	2.38200107479947e-08	2.017	1.16e-36
SERPINH1	0.640322646636993	1.67338479167867e-17	3.977	1.73e-105
SERPINI1	-0.887889679804355	1.80280692144103e-17	-1.078	4.05e-26
SERPINI2	-2.21234661349049	2.23465581147095e-24	-7.002	3.01e-87
SESTD1	0.567778774222082	9.21352679700505e-17	2.299	4.35e-83
SFN	1.55529403910909	4.61915144153716e-36	6.395	9.87e-121
SFRP2	1.14658781486549	8.50746907892049e-26	5.707	1.62e-82
SFRP4	1.17471323540921	3.11190687088057e-15	5.364	2.4e-93
SFXN2	-0.864053779656853	3.30526337255611e-15	-0.37	6.67e-09
SFXN3	0.518577327634254	2.10058073725648e-26	1.956	2.29e-68
SGCD	0.455952653062686	5.85045774027397e-08	1.724	6.42e-65
SGCE	0.411403792837636	1.62320209969785e-06	1.645	3.77e-58
SGTB	0.410177874240752	7.82287707943757e-11	1.039	3.64e-64
SH2D1A	0.592887906544367	3.51108059352029e-06	0.745	4.94e-36
SH3BGRL3	0.333595148099928	6.07586553013386e-12	2.753	3.93e-94
SH3BP1	0.446386098320462	1.9284250395877e-12	2.406	7.17e-91
SH3GL1	0.284911056712449	3.78817749719779e-11	1.625	4.14e-74
SH3GLB1	0.306117031254791	4.6115872449344e-11	1.471	6.39e-58
SH3KBP1	0.562453940267449	1.44578340142435e-11	3.589	7.12e-139
SH3PXD2A	0.672879360567969	1.1461945771429e-18	2.203	1.93e-81
SH3PXD2B	0.487795975824891	3.01586561521516e-21	1.936	4.52e-62
SH3TC1	0.49478779535145	8.85837084150057e-05	1.514	5.53e-55
SHB	0.286062253565966	1.91504489533873e-05	1.583	1.44e-60
SHKBP1	0.365850913705042	3.98529918866247e-07	1.622	1.1e-64
SIAE	0.325589866464946	1.02485231606717e-11	1.127	1.1e-50
SIDT2	-1.27324006617406	3.70013597836808e-19	-0.929	5.25e-36
SIGLEC5	1.02098168871512	1.5656448698701e-12	0.656	2.67e-28
SIGLEC7	0.291236710502499	0.00484965977527068	1.334	3.54e-46
SIN3B	0.252211230626565	0.000801817152580231	0.315	0.00123
SIRPA	0.281070900278963	5.03026973550275e-05	2.067	1.64e-56
SKAP2	0.511439998452087	8.09084044193795e-09	2.983	7.08e-122
SLAIN2	0.265446337359277	3.36229193802842e-13	1.751	2.45e-70
SLC12A2	0.401661231810581	3.01772168136065e-07	2.564	1.35e-77
SLC12A7	0.447159221174016	7.72149125037451e-12	1.488	7.39e-49
SLC12A9	0.334236137099196	3.81129612328338e-05	1.36	2.06e-65
SLC15A4	0.721941668671296	6.9091876507267e-08	1.404	9.65e-58
SLC16A1	0.384473870211534	1.25647427507299e-05	2.878	2.34e-110
SLC16A3	1.26422444883108	6.27786713587467e-25	5.146	3.76e-120
SLC1A4	-0.898667080350175	4.46370552079318e-13	-0.6	7.31e-15
SLC22A18	0.279379615948559	0.0196388322367984	2.584	2.31e-44
SLC25A15	-1.19689153361363	2.53973871259582e-13	-1.087	9e-32
SLC25A22	-0.731676299656557	2.94574549595494e-17	-0.96	6.08e-38
SLC2A1	0.46697975731311	3.53582396481185e-06	5.121	8.91e-117
SLC2A3	0.855078249741577	1.03288071939372e-13	2.785	2.89e-63
SLC35F6	0.408386971573802	3.22389760803584e-06	1.9	2.12e-110
SLC38A5	-1.43329053650225	2.89088007160124e-14	-1.85	5.1e-29
SLC39A10	0.27665825225465	1.70942090631774e-05	1.073	9.39e-37
SLC39A14	-1.33587820228638	2.24009652804856e-12	-1.006	8.2e-25
SLC43A1	-2.21531720749699	6.09560180422517e-20	-2.829	7.41e-88
SLC44A1	0.260108266874768	5.37628501486634e-06	2.228	1.48e-92
SLC44A2	0.318464751749261	2.19419705938517e-05	2.078	9.71e-77
SLC44A4	1.10510597552538	1.02485231606717e-11	4.763	7.23e-102
SLC4A4	-1.54562456377974	6.0424865343361e-24	-1.269	8.03e-17
SLC6A14	1.03217193579722	1.22135513319025e-10	3.606	1.23e-77
SLFN11	0.434604707285613	3.78058123395039e-07	1.597	4.68e-42
SLFN5	0.391104867980261	3.8331096366596e-12	2.071	1.33e-77
SLPI	1.31525029205477	7.28958475753494e-23	5.323	4.8e-96
SMAD2	0.287511841459555	1.02153465669249e-05	1.444	1.34e-58
SMARCA5	0.287946083721523	4.03204130938819e-15	1.32	9.64e-63
SMC2	0.516848363545279	4.1116960606005e-21	1.423	1.25e-87
SMC4	0.51287137352048	8.83562304287825e-19	1.564	7.74e-66
SMC6	0.308502662741446	1.5139854423916e-11	1.214	1.64e-32
SMG5	0.440205792621018	2.07796532759655e-07	1.203	1.75e-46
SMG7	0.274820062632497	4.60258340672338e-09	1.329	3.51e-71
SMG9	0.341190451483623	3.69716761984738e-18	2.355	9.33e-101
SMIM12	0.415103830094486	5.28299024678509e-05	1.625	8.04e-82
SMOC2	0.583888445743228	3.35794834113511e-11	1.91	9.98e-43
SMPD1	0.490493660576121	5.79088363140582e-09	1.305	1.11e-51
SMPD3	0.292497739219549	0.0025984862319585	1.92	2.79e-55
SMS	0.446207981131424	4.31186457764334e-21	2.716	9.5e-126
SNED1	0.809325913098885	3.72686013103969e-18	0.937	4.97e-21
SNRPG	0.389688484251346	1.70535892833166e-08	2.178	1.48e-100
SNUPN	0.50161490583874	1.50898116653789e-06	1.71	5.36e-100
SNX17	0.291529428227715	1.07164726465136e-10	1.494	8.65e-76
SNX21	0.338668370959155	1.71195210860374e-05	1.402	1.39e-71
SNX27	0.293310534232346	1.33495040168243e-13	1.437	6.73e-78
SNX29	0.319429198049216	8.55727770224179e-09	1.528	2.02e-81
SNX3	0.256143212100158	0.000134900183669715	1.316	4.39e-51
SNX4	0.290943434968411	2.56218693513125e-12	1.448	1.31e-76
SNX6	0.336779049225704	1.4723607494148e-14	2.204	1.02e-90
SNX7	0.437276557981283	2.02051669598597e-11	1.789	4.08e-81
SNX8	0.360147702596366	4.57772172012082e-19	1.986	4.19e-87
SORCS2	0.790443002865959	3.79824235834759e-14	1.555	3.38e-55
SOS1	0.325074134189235	1.96212588388739e-09	0.865	6.97e-34
SOX4	0.670717893678684	1.06228977790803e-07	2.368	2.27e-76
SP100	0.448140815572247	6.13144400087463e-15	1.789	9.02e-53
SP110	0.465829862516698	8.69280784189233e-10	1.987	8.99e-64
SPAG1	0.296390787049163	6.73308501597522e-06	1.481	7.93e-69
SPARC	0.697496848880835	7.52776973545068e-18	5.425	8.01e-114
SPARCL1	0.285217348098555	1.21086233339633e-05	1.581	7.1e-34
SPAST	0.250444773635089	1.43974718942895e-07	1.276	9.55e-88
SPATS2L	0.509035901788772	8.30696625513372e-27	3.067	5.52e-103
SPECC1	0.619703765248185	1.20557508518945e-21	2.163	1.56e-95
SPG11	0.339690685140792	1.5373394193535e-12	1.048	3.76e-44
SPG21	0.336169812290081	4.37486275923237e-14	1.891	4.31e-91
SPINK1	-1.62552313274138	2.20615533319705e-20	-3.309	5.5e-38
SPINT1	0.650256407090587	9.04447448813089e-21	2.165	1.68e-65
SPINT2	0.543740090482567	2.31676061994854e-08	2.575	2.2e-86
SPN	0.54142371097219	5.24326530723208e-06	2.003	1.21e-67
SPON1	0.294930279501664	0.000580792299846882	2.78	7.56e-64
SPON2	1.12470408112596	3.51868764571332e-19	3.173	1.7e-76
SPP1	0.595722004952269	6.82278805666412e-08	3.093	2.35e-30
SPRR1A	0.735207571177483	2.93936339698956e-06	1.333	3.35e-19
SPRR1B	0.505560050991428	0.00433283940061736	2.232	5.01e-32
SPRR3	0.819995305339706	5.82783238750628e-06	0.878	2.74e-10
SPTLC2	0.582338783530606	8.3032228078554e-25	2.364	4.26e-124
SQLE	0.39431851662717	4.35971690329677e-10	2.782	1.82e-91
SRC	0.388499104219107	3.13759676878511e-17	1.423	1.54e-40
SRF	0.386809335268664	7.93239164767664e-07	1.462	7.69e-68
SRGAP2	0.516139375295332	2.42737748345923e-19	2.02	5.65e-74
SRM	-0.465686174267644	4.8661258062354e-18	-0.459	1.13e-06
SRPX	0.511910468454088	1.86909904151269e-07	0.43	4.04e-05
SRPX2	0.900640386329408	3.79741591114867e-25	2.923	8.83e-81
SRXN1	0.679350225825309	1.15376805979943e-07	1.416	1.09e-60
SSC5D	0.565888457776779	3.19566142469406e-09	2.874	1.19e-84
SSH1	0.44985421110931	4.71933563026432e-10	1.478	8.29e-66
SSNA1	0.252418694381686	0.0236973625248631	1.069	6.56e-46
SSU72	0.410719999830906	3.82994451198897e-11	1.198	2.09e-56
ST3GAL1	0.463476968826518	1.45013859902251e-07	1.983	8.24e-66
ST5	0.578450627271228	4.28016977209651e-20	1.696	4.43e-62
ST6GAL1	0.753161568705733	1.69107354469548e-12	2.71	1.91e-76
ST6GALNAC1	0.486809575718037	1.00393183890932e-05	4.326	4.31e-92
STAB1	0.256676300187071	1.27459986137002e-05	1.079	4.14e-19
STARD5	0.370145110524118	0.00263993371161352	0.766	5.12e-31
STAT1	0.376028346691497	1.05690162552237e-10	2.569	7.65e-84
STAT2	0.562151757158636	1.35568332688584e-27	0.896	7.71e-19
STK10	0.527685263388625	1.06422263640572e-15	2.36	3.89e-98
STK17B	0.734054854138849	5.1629787459314e-11	2.116	1.8e-74
STK24	0.618520460194473	5.58357534830289e-23	2.147	3.04e-97
STK3	0.329955995607131	1.0690924142791e-09	1.431	6.59e-66
STK38	0.513352418787851	4.393438085214e-20	2.293	2.6e-96
STK38L	0.349936118825325	3.77064798917647e-15	2.064	2.58e-75
STK4	0.594041509786277	1.86949614263268e-13	1.881	7.42e-93
STMN1	0.720919115529411	7.78572784744459e-15	3.47	3.27e-118
STON1	0.717436417507154	4.78049342518267e-23	1.273	1.42e-45
STON2	0.336545054031073	0.00152142701151568	1.689	1.82e-91
STX11	0.41930518675546	8.72002719263315e-07	1.26	9.45e-52
STX12	0.256925348328452	2.66547883863803e-08	1.401	1.78e-62
STX7	0.537201643020826	3.00439014110917e-16	2.049	4.37e-78
STXBP6	-0.957417299238181	4.71897718771486e-23	-0.513	8.68e-09
SUFU	0.286954295307504	4.63686023227844e-05	1.481	9.66e-88
SULF1	1.49489136178753	2.09669793473514e-35	5.861	6.95e-118
SULF2	1.06936286599143	4.72707082219325e-23	4.583	4.62e-124
SULT1B1	0.712516133116373	1.08844609531991e-07	1.908	6.39e-49
SULT1C2	0.337613014333375	0.00833963995882376	1.759	1.62e-20
SULT1E1	0.595864300626831	3.18543704892118e-05	1.226	8.59e-36
SULT2B1	0.505054636718652	1.83222939746244e-08	2.7	1.21e-73
SUMF1	0.452463994335061	1.70918135914868e-10	1.83	1.74e-92
SUMO1	0.492177119855711	2.34513385023054e-18	2.538	9.87e-121
SUMO3	0.52996864072485	0.00582900025847807	2.183	3.57e-103
SUN1	0.421828050536444	3.14521129955977e-13	1.009	1.74e-33
SUPT16H	0.268110816965585	1.45561445476858e-12	1.524	3.06e-83
SUPT4H1	0.279436241262373	0.0129493581718294	1.775	3.02e-88
SVEP1	0.392136024699524	5.95199115284068e-09	0.565	4.02e-10
SVIL	0.341111640805318	2.31519908114755e-10	1.818	3.52e-58
SWAP70	0.285691441232472	1.08869222056705e-10	1.976	4.19e-76
SYCN	-2.4233025148168	4.20730581118463e-19	-10.045	1.12e-69
SYDE1	0.572634809391466	2.03586814856454e-10	1.679	1.78e-60
SYNC	0.375138709698581	2.03994586285318e-05	1.215	8.75e-50
SYTL1	-0.78924363610254	1.11930007838171e-20	-1.196	7.56e-25
SYTL2	0.679003516168648	1.10842040874165e-19	3.218	5.87e-96
SZRD1	0.355120550691067	1.63517532941077e-09	1.995	3.77e-90
TACC3	0.637183304604562	1.686897670885e-11	2.886	1.21e-113
TAF2	0.263155230854277	0.000342561941006467	1.095	4.37e-46
TAF7	0.337042882603178	2.28190861765781e-06	1.967	2.43e-91
TAGLN	0.658616280326643	1.46475761901077e-12	3.527	2.57e-71
TAGLN2	0.424235624221253	1.10702466023907e-17	2.995	3.95e-89
TANC1	0.374965717397771	4.18654464494308e-19	0.965	2.1e-33
TANC2	0.556511444164918	2.60362099575558e-19	1.767	1.08e-69
TANK	0.357732925965377	9.39380661835565e-14	1.811	5.23e-82
TAP1	0.467914259021121	1.21017947361813e-13	2.951	1.69e-91
TAP2	0.609117175778372	1.84804205571148e-14	2.437	4.99e-84
TAPBP	0.303729968926963	5.75539268756644e-07	2.411	1.05e-84
TBC1D13	0.347764796529236	7.85110862516632e-10	0.623	3.77e-22
TBC1D2	1.00944494697841	1.31649930619594e-31	2.748	1.08e-113
TBC1D24	-0.805927499789218	3.97053740922514e-24	-0.309	8.05e-12
TBC1D2B	0.609943161891587	3.70879570894097e-20	0.89	1.55e-24
TBC1D30	-0.797936423443701	3.44575275756515e-10	-0.575	6.39e-15
TBCB	0.576845599732047	2.20135133874171e-16	2.456	9.37e-102
TBK1	0.387140363149265	5.92783113702829e-24	1.472	8.91e-78
TBXAS1	0.644996799855969	1.35241013152617e-15	3.34	9.6e-103
TC2N	-0.93159625332132	2.52789693017854e-12	-0.372	9.05e-07
TCAF2	0.411735098550975	3.1084658950426e-07	0.971	1.82e-36
TCEA3	-1.03697625786373	1.73078190053408e-24	-1.108	4.48e-25
TCF12	0.271419897541056	0.00380065285155304	1.899	2.33e-76
TCF4	0.667618693882488	4.58701311979194e-08	1.903	1.66e-60
TCN1	1.04442736515965	4.29554483218534e-14	5.922	1.7e-83
TDRD7	0.288365294527247	2.50906693022183e-15	1.379	1.01e-72
TEAD3	0.480536202836133	6.84791615897401e-11	2.089	7.62e-73
TELO2	0.25926578755376	0.00071537671900668	0.825	1.87e-15
TENM3	0.420726649452179	6.22872701360789e-07	1.368	2.11e-53
TEP1	0.506769424522558	7.02635029682984e-28	1.788	3.57e-72
TFE3	0.522523563882801	6.26533340089567e-09	1.666	1.74e-72
TFF1	0.83292270671715	1.09374879759154e-05	8.548	6.92e-86
TFF2	0.359660885663291	0.0848029420549006	6.526	1.23e-73
TFF3	0.846525328874519	5.71416301092687e-07	5.514	2.34e-74
TFPI	0.787232352293525	2.59351715973305e-17	2.661	2.06e-61
TFRC	0.755196027450552	1.45082620022988e-27	1.669	1.62e-57
TGFB1	0.828782329697254	1.54834012554212e-18	3.017	3e-89
TGFB1I1	0.599054777125919	7.03923508262566e-18	2.98	1.44e-88
TGFB2	0.903631891238271	9.14988962316142e-21	2.047	4.88e-51
TGFB3	0.578925896355066	3.47146917628674e-09	1.123	1.86e-09
TGFBI	0.542232787286375	1.21017947361813e-13	4.297	4.27e-96
TGIF1	1.08788339301039	4.65989179412497e-13	2.34	3.69e-71
TGM2	0.529938637682878	2.4623268356004e-13	3.984	6.46e-76
THBS1	1.31331020003968	5.47685912683504e-25	2.76	2.46e-38
THBS2	1.42011668531839	4.23551464314036e-34	5.147	1.08e-102
THBS3	0.68824232801822	7.03878529761501e-23	0.836	5.52e-20
THBS4	0.402141854258468	1.92074100056579e-05	2.436	1.03e-42
THEMIS2	0.453201380392361	2.47398338215693e-12	2.96	1.2e-77
THG1L	0.348444873555149	6.85878327474322e-10	1.305	7.85e-69
THSD4	0.713501627396898	1.30513649791399e-12	1.895	8e-57
THY1	0.315714825080441	9.82021029011747e-06	4.926	2.06e-102
TIGAR	0.519976868432868	3.13115920945467e-19	1.786	2.33e-94
TIMM50	0.304041719309827	1.12244155388527e-11	1.51	7.74e-77
TIMP1	0.518018512687933	6.68407250099178e-17	4.884	6.89e-107
TIMP2	0.657751115713096	4.0537442133771e-17	3.017	1.03e-86
TIMP3	0.743717730695863	8.30376051720181e-18	2.408	1.81e-52
TIPRL	0.319484517514962	2.6917474820364e-14	1.466	2.83e-88
TK1	0.716937448601512	5.75419993560893e-08	2.962	3.66e-96
TLE3	0.2949120207701	3.11128009153056e-13	1.748	9.42e-66
TLN1	0.310976294978839	6.42659318879311e-15	1.785	6.08e-58
TLR2	0.280519992069539	1.97906005466455e-05	1.426	1.06e-39
TM4SF1	0.787997088444301	3.89146084967954e-14	3.317	9.92e-65
TM7SF2	-0.553611028410008	1.67257235492654e-06	-1.028	3.24e-19
TMC5	1.03850775889462	1.10631106251339e-17	4.98	1.47e-100
TMCO3	0.631144048171161	2.57444083618375e-11	0.993	4.76e-42
TMED6	-1.57183639801823	1.15905406147748e-22	-3.496	4.8e-59
TMEM106B	0.40374354319055	6.705230177547e-13	1.76	1.14e-85
TMEM123	0.776371251433626	6.25007667935735e-14	2.193	5.35e-77
TMEM132A	0.269065846654199	0.0125283687935653	2.917	8.31e-92
TMEM159	0.716396338630138	2.27887783176881e-14	2.516	1.63e-92
TMEM173	0.380056823732717	2.16114371021457e-06	3.328	1.08e-106
TMEM179B	0.637798369728722	5.91091074597605e-09	1.437	1.28e-71
TMEM63B	0.520788433878432	7.06032268202679e-09	1.877	4.07e-96
TMEM97	-2.33429491085525	9.77380473192007e-21	-1.111	8.2e-24
TMOD3	0.297892004695522	9.77203564840901e-18	2.247	2.76e-87
TMPRSS4	0.392777534291868	0.0157392608850093	6.99	1.29e-129
TMSB10	0.488220662447098	1.55979055002555e-07	4.133	1.03e-108
TMTC3	0.260421019217693	6.45279885504856e-06	1.407	2.95e-82
TNC	0.832979028789654	3.48299620501185e-15	3.542	5.89e-76
TNFAIP2	0.446620069988056	5.45227673660673e-13	3.032	3.86e-59
TNFAIP6	1.45667883721988	6.29122454792654e-29	3.034	1.23e-86
TNFAIP8	0.388503323200463	4.36479776640624e-07	1.758	7.65e-44
TNFRSF12A	0.828553027764208	7.82543496675056e-19	2.207	7.89e-50
TNFRSF6B	0.448838627447066	6.16976108856078e-06	3.76	1.17e-58
TNFSF12	0.691228297036539	3.68380052181523e-10	1.436	1.47e-48
TNIK	0.363868197699165	5.91878670678151e-12	1.999	3.3e-78
TNIP2	0.782985551584455	2.35481154236487e-09	1.664	3.52e-72
TNPO3	0.318499020151744	2.87414479908068e-18	1.465	4.08e-77
TNS4	0.664046792698662	5.20370555714043e-10	4.346	7.04e-86
[truncated: 171 more rows]

## Sheet: Table S8_HGDvsLGD_epithelial_DE
Table S8. Differential expresseed genes (DEGs ), epithelial cells (HGD IPMN/LGD IPMN)
Genes	pvals	pvals_adj	logfoldchanges
S100A10	4.219542976833117e-70	3.7653091753770317e-66	25.539461
B2M	5.92217923582592e-60	3.5231044273928394e-56	25.608511
TPT1	6.103079250142129e-51	2.723041384432164e-47	24.087597
LMO4	2.1759696288614013e-44	5.547789995184204e-41	20.733225
TAGLN2	3.845921267720408e-43	8.579769608125765e-40	21.493458
RPS19	2.95247112772949e-38	4.790250201508019e-35	20.291368
S100A11	1.5063743306591096e-37	2.240355223272761e-34	15.520488
ACTG1	2.6483480905429353e-35	3.635774490147674e-32	16.106874
CTSE	5.052867565003016e-34	6.4413233880434874e-31	13.422229
RPS12	1.4558235551501177e-33	1.73213886591761e-30	17.324865
TM4SF1	5.840619660658087e-31	6.131619946103816e-28	12.396338
CEACAM6	1.426088528714947e-30	1.4139667762208697e-27	17.355032
GSTP1	9.744804988019085e-30	9.153449190588243e-27	17.019024
HSPB1	3.341344196351299e-29	2.9816484936140817e-26	14.310772
CD24	2.0525738157492093e-28	1.592708038681571e-25	12.767667
ACTB	1.7091638269720396e-27	1.2201378727987995e-24	10.824358
RPS16	2.1279119044140208e-27	1.4606478368491165e-24	13.898471
ANXA2	8.55633673172546e-27	5.655738579670529e-24	11.4035225
S100A6	1.6612865890480395e-26	1.0588922055264415e-23	27.88572
TIMP1	5.213006627514273e-26	3.001178363911201e-23	11.515555
RPS6	1.5411832959861314e-25	8.595468213582652e-23	13.795843
PFN1	2.16686420076576e-24	1.1374125115019563e-21	10.025775
MYL12B	6.980845468917624e-24	3.460754141215912e-21	9.781925
TMSB4X	4.1418397908926323e-22	1.9978220202178598e-19	12.820456
ANXA4	5.881651844216097e-22	2.6958998677717968e-19	10.389203
CYBA	3.439366401529826e-20	1.4971310284903123e-17	8.523373
LGALS3	7.282450351962446e-20	3.094521224558899e-17	10.568224
CRIP1	2.8970803628794747e-19	1.1750953008252269e-16	10.194371
SPINK1	3.0234821247073087e-19	1.1797121606428937e-16	11.785489
GPX2	1.5487988080059907e-18	5.881151558826152e-16	10.742429
KRT19	2.8448099236202017e-18	1.0361494429969334e-15	13.122592
FXYD3	3.353413214395076e-18	1.1969673127461783e-15	10.146754
RPL19	4.092866504352213e-18	1.4322625196700773e-15	11.201015
MYL12A	1.920249473332603e-17	6.4661683680315035e-15	9.632848
LMNA	2.6471265910460464e-16	8.436297905428356e-14	9.396261
RPL34	6.023840868191638e-16	1.886096280256424e-13	7.8387494
RPS24	1.3428720024303105e-15	4.0620740046396195e-13	7.4606247
RPL9	1.7372375375238006e-15	5.167413055364545e-13	6.9735
MGST3	4.3674356973360544e-15	1.2571874982315575e-12	7.923289
RPS8	6.304510801033357e-15	1.7859778454927353e-12	10.793958
RPL18	1.2935919106559734e-14	3.551805358381101e-12	10.474084
HLA-A	2.112290782621204e-14	5.7118263026425195e-12	8.0484
S100A16	3.038047307327381e-14	8.092541834906233e-12	7.432933
TMSB10	1.179458375793261e-13	3.095557887173872e-11	12.157721
RPL35A	2.532570350937595e-13	6.456969007597608e-11	6.9245353
RPL23A	2.7264090618510323e-13	6.853270778430334e-11	6.6165137
RPL27	3.1084804919914207e-13	7.705146019523733e-11	6.5140953
NACA	4.435011457243581e-13	1.0842691709236463e-10	6.5220885
TESC	4.96790666008123e-13	1.1981382454387798e-10	7.3336015
CLIC1	1.8274170404796833e-12	4.348521589525455e-10	6.267568
ARL6IP1	3.6414209352286054e-12	8.551110451450647e-10	7.4484177
TSPAN8	6.632438632045539e-12	1.5175529777707274e-09	8.812616
SLPI	8.587007550328002e-12	1.915654046883798e-09	6.8955064
ITM2B	1.8838208089620527e-11	4.050668671993465e-09	6.055815
CALR	2.5571834734196462e-11	5.4331016012048124e-09	7.397399
CYSTM1	3.3871929980040336e-11	7.111909815926822e-09	9.074563
MIF	3.838259851882027e-11	7.965281811225411e-09	7.637942
SMIM24	4.1060307369800173e-11	8.423026501480733e-09	6.3677063
KRT7	4.230036660306333e-11	8.578802758691719e-09	7.0578823
RPS13	6.175540029375467e-11	1.2383692461153254e-08	5.751256
CSTB	7.336204110389341e-11	1.4547692750902063e-08	5.6991525
SPINT2	9.336619669078427e-11	1.8311060575169527e-08	5.1855307
RPL28	9.895652225822008e-11	1.919648970372232e-08	7.512583
RPS7	1.0498909836457201e-10	2.0147746650672222e-08	4.9739714
RPS29	1.4650637291076591e-10	2.7815949333387654e-08	7.0946975
HN1	1.7121894454828673e-10	3.216573161424498e-08	5.28395
CFL1	2.0426119107168967e-10	3.7973432052671305e-08	5.839748
RPLP2	2.0924477272035376e-10	3.8498881017939726e-08	8.765465
ANXA5	2.2070201405308389e-10	4.0192539232708045e-08	5.4471264
TXNIP	2.9227268752806675e-10	5.1645452022905024e-08	8.67408
RPL37	3.396366978731865e-10	5.942643281316431e-08	6.721282
RPL24	3.611912000856736e-10	6.258426551387395e-08	5.619383
RPL32	3.729614196636776e-10	6.400233131478513e-08	6.885421
C19orf53	4.513775729127213e-10	7.67212908930794e-08	6.2427297
OAZ1	5.093421930119737e-10	8.575688791211977e-08	6.292493
COX4I1	5.420629712341581e-10	9.031401863135461e-08	5.7772746
HLA-B	5.652063727107959e-10	9.254346911715206e-08	7.290865
COX7C	5.871370560895576e-10	9.526031854573031e-08	5.109789
RPL30	5.949443642951869e-10	9.565740603221802e-08	7.822701
CD63	7.326133135451591e-10	1.167406232753612e-07	6.913629
PI3	8.556884047328653e-10	1.327953996458039e-07	12.583128
FAU	8.797595815730405e-10	1.3535404527874185e-07	6.6827936
IFITM3	9.333068135306604e-10	1.420464711130583e-07	6.178672
CALM2	9.391765333860524e-10	1.420464711130583e-07	6.731422
RPL5	1.0114276904818482e-09	1.5168865539520625e-07	5.2360864
FTH1	1.0201666077914015e-09	1.5172427874377618e-07	6.3915825
ANXA2P3	1.1682955642583465e-09	1.7090631914195666e-07	4.450963
ARF1	1.189730743894564e-09	1.7262702915679903e-07	5.551332
CLDN18	1.4403748599234376e-09	2.0597007080448317e-07	6.695297
TFF1	1.4426098980534765e-09	2.0597007080448317e-07	18.407257
GNG5	1.847820497956932e-09	2.6173057481775686e-07	5.2282495
CD59	2.0427176475119836e-09	2.8583854740366736e-07	5.6684346
RPL7A	2.0500551391085012e-09	2.8583854740366736e-07	7.2625017
CD81	2.301248686984137e-09	3.159260408969684e-07	7.3674965
KRT8	3.0832117213648765e-09	4.2004640909312175e-07	8.138383
LYZ	3.4358669268505076e-09	4.6454482608712887e-07	13.821036
TSPO	4.026366024174141e-09	5.402898829581646e-07	5.9375453
PRDX6	4.1382762732171035e-09	5.511628108067585e-07	5.397114
RPS27A	4.327568349442004e-09	5.721045357962329e-07	5.255291
LINC01133	4.4913500478998275e-09	5.893906198887369e-07	8.447427
PDIA2	5.0474146955625e-09	6.575270808153572e-07	7.554883
RPL12	5.494828022994303e-09	7.106246067128937e-07	6.697783
RPS21	5.824926892959628e-09	7.478954694866942e-07	5.1070504
C19orf33	6.146703347122159e-09	7.835729616863513e-07	6.184668
RPS4X	6.807395605137034e-09	8.61642477765111e-07	5.5964866
RPLP1	7.960118609659194e-09	9.934562015845291e-07	8.03896
RPL26	1.0189164471701968e-08	1.2628195717115625e-06	5.169482
RPL6	1.0483135634984241e-08	1.2902932529487155e-06	5.2151756
RPL3	1.3924895674628459e-08	1.690596007517647e-06	6.5074577
RPL10A	1.719831844494959e-08	2.05998918984574e-06	5.313735
LRRC75A-AS1	1.8530291510087295e-08	2.2047340838701865e-06	5.3244834
RPS27L	2.1331602855538198e-08	2.5046389221236194e-06	4.766278
TXN	2.3244287691603667e-08	2.7113777936735333e-06	5.5153036
RPS25	2.7254839663856907e-08	3.1381749901990595e-06	4.6338534
RPS5	3.103655118157256e-08	3.550700826522599e-06	6.806731
RPLP0	3.321581159769996e-08	3.775812672510517e-06	6.18029
ATP5G2	3.9010044827217006e-08	4.351326687695887e-06	4.2092586
GAPDH	3.985620041449261e-08	4.418096949052482e-06	6.2827373
EEF1A1	4.415310036175673e-08	4.864199889853533e-06	4.905686
CHCHD2	5.047987322628876e-08	5.527081579567948e-06	4.4720893
RPS14	5.8794254544185474e-08	6.359400368788353e-06	6.586544
SERPINA3	8.878725768037198e-08	9.545699926636138e-06	9.628789
GNB2L1	1.1323840959985771e-07	1.2101592192387187e-05	6.2826877
RPL37A	1.4172217617576691e-07	1.4966364959816048e-05	5.834763
KRTCAP2	1.6484742472128614e-07	1.7108692562797414e-05	3.8212626
UQCRH	1.6488458120699026e-07	1.7108692562797414e-05	4.484028
RPL23	2.21738260098503e-07	2.2743463953896456e-05	4.9510894
MRPS21	2.493522753292827e-07	2.5285170782964254e-05	4.7091975
RPL38	2.6931803302910367e-07	2.715547421169725e-05	4.4779086
FTL	2.817050897321286e-07	2.8244891777805053e-05	5.734266
NBEAL2	5.178670188991747e-07	5.134016652827176e-05	5.8979354
LSR	5.206796739853863e-07	5.134016652827176e-05	3.8874867
RPS15A	6.437321507089245e-07	6.277971417323592e-05	3.7933066
RPS20	6.699763502391251e-07	6.498406479737862e-05	4.3999166
RPL27A	8.101495124734739e-07	7.773515241459187e-05	5.307358
UQCRQ	9.083907689982845e-07	8.623430879953396e-05	3.689195
LAD1	1.0060683268906836e-06	9.450158647377911e-05	3.5687454
RPL4	1.0494997991626783e-06	9.80650414432268e-05	3.9343903
ATP5G3	1.2482392327846642e-06	0.00011424269532055334	3.7719214
S100A14	1.346008412321918e-06	0.00012256230680974118	4.89216
ATP1B1	1.3690002761402135e-06	0.00012402308593032686	5.066081
RPL36AL	1.448097260010892e-06	0.00013052622120916357	4.4855494
FLJ44635	1.6243930639399078e-06	0.00014568112066399766	3.5554273
GADD45GIP1	1.7236721583575169e-06	0.00015304665179207265	6.9110928
HSPE1	2.1230619661296714e-06	0.0001866516596527894	4.1595073
RPL7	2.2980386050171296e-06	0.00020104458325363093	3.9689984
CCT3	2.544321976506329e-06	0.0002215049478766266	4.4704733
RPL31	2.6031019020032306e-06	0.00022552213419927986	5.620144
SLC25A5	3.2593372116740873e-06	0.00027966053469590115	4.1184177
PKM	3.4906957674456993e-06	0.0002980786955100641	3.3145568
PPIB	4.069395326811354e-06	0.0003442014142066457	3.4028535
CCND1	4.562635788459349e-06	0.00038051103232071966	3.928598
MYL6	5.153555551965598e-06	0.00042779305086479083	5.1180453
RPS23	6.144685155523308e-06	0.0005056632235929167	4.4788837
PPIA	6.275307007112474e-06	0.0005137403860364052	3.8145576
UFC1	7.057044509391132e-06	0.0005724866970868342	4.166931
BRI3	7.597405297474926e-06	0.0006135334495205204	3.5393717
TMED10	7.802846277528392e-06	0.0006272855743921135	4.017462
PERP	8.499187864025856e-06	0.0006802018197725087	3.453085
CLDN7	9.885809530391915e-06	0.0007876430477183237	3.8559842
EIF1	1.0273718954489436e-05	0.0008149113874701021	4.0364895
GNAS	1.0341092732358738e-05	0.0008166260265239221	3.0009394
PHLDA2	1.0539680687602765e-05	0.0008286417675402931	3.2296321
YWHAB	1.0899660011751083e-05	0.0008531852290777263	3.4128983
ATP5L	1.1017311766139058e-05	0.0008586286597828985	3.6569417
COX5A	1.2183191365663867e-05	0.0009412702004459006	4.1711235
CTSS	1.2431983009861531e-05	0.0009563517274870636	3.897202
DAD1	1.3023227722747947e-05	0.000997534528617522	4.3305707
GUK1	1.378697638135028e-05	0.0010426108791438918	3.8935604
JTB	1.4431278383871486e-05	0.0010867300646284995	3.7053223
HSPA6	1.5144231238959476e-05	0.0011308748741494133	5.003666
MZT2A	1.5368935283938038e-05	0.0011428724500518424	3.4070113
HSP90B1	1.659705908325909e-05	0.0012290776492071575	3.305856
CCL20	1.7148784676767365e-05	0.001259482963482581	7.4518986
RHOC	1.7704675925716804e-05	0.0012949809477306058	3.414684
TNFRSF12A	1.7925085016545546e-05	0.0013057509889399526	4.7224975
KLF2	1.807686013842935e-05	0.0013114541580916612	4.3489246
CD55	1.8257187729632747e-05	0.001319174208140711	4.911145
PFDN2	2.0052330055690427e-05	0.0014371099160916895	4.5638084
COX6C	2.0130973218071516e-05	0.0014371099160916895	3.0905325
IGSF9	2.157372213014067e-05	0.001531006821759319	5.815242
DYNLL1	2.161784720588045e-05	0.001531006821759319	2.8216255
RPS3A	2.241862686844317e-05	0.0015814436115458705	3.6805775
SEC61B	2.338999577401329e-05	0.0016434695062158078	3.1703336
SSR2	2.410566503201151e-05	0.0016842525940374332	3.1848495
NDUFS5	2.415916759531478e-05	0.0016842525940374332	3.3591511
RPS11	2.4746067054343255e-05	0.0017184554813963583	6.540147
MYBPC1	2.5164939870091925e-05	0.0017407700847346147	5.386994
SNRPD1	2.559055150000109e-05	0.001763376728264554	5.789705
CHCHD10	3.3441264058615686e-05	0.002277962746771428	3.109466
RPS27	3.741944328086706e-05	0.0025200936008816393	3.5860262
FDPS	3.858634958594335e-05	0.002569591720374369	3.7706797
DBI	4.0569328568521976e-05	0.0026816326183793024	3.4959898
GPRC5A	4.6804290352635945e-05	0.00307101533060108	3.7965953
BTF3	4.7741556514305256e-05	0.0031096480259518466	3.3938859
RPL36	5.090529473715851e-05	0.0032798079248161295	4.7474737
OCIAD2	5.192019545781436e-05	0.0033331644904158737	3.4352298
RPL35	5.2504719866305574e-05	0.0033586083708027083	3.7680986
NDUFA4	5.407490367627731e-05	0.0034466957353947187	3.4039614
STX10	5.4624249460475644e-05	0.003469320213954124	4.1743326
EPCAM	6.021425170808486e-05	0.003810793440546775	2.59111
PMEPA1	6.380589863098259e-05	0.0040216636278035895	3.2803051
APH1A	6.399688856929565e-05	0.0040216636278035895	4.1524673
SOD1	6.435786794393964e-05	0.004030157435773652	2.896775
PFDN5	6.623833553384916e-05	0.004133411098855266	3.2281923
RAN	7.217141976826667e-05	0.0044879558487953145	3.1180725
JUP	7.934602731055742e-05	0.004916974129901105	3.2804742
CD164	8.112954738834695e-05	0.005010100457577259	3.1188228
RPL29	8.2706807920991e-05	0.005089891037813539	3.593027
OST4	8.425462854733793e-05	0.005149631355083356	3.0166326
FOXQ1	0.00010229067301009881	0.006188412343088927	4.1108975
COX8A	0.00011172170374018087	0.006713458742932687	1.9231046
RNASE1	0.00011853899313650922	0.0070754696003587966	4.946138
RPL15	0.00012205153610996706	0.007241635421958552	3.0258431
CTSH	0.00012213437899980523	0.007241635421958552	4.119087
PRDX5	0.0001230908902697185	0.00727418251206512	2.976211
RHOA	0.0001238024109915435	0.007292084584046458	2.3513708
TMCO1	0.000134043984525325	0.007869351946787747	3.5920067
LCN2	0.00013808059904918415	0.008079752299117343	4.7577453
COX7A2	0.00014151576772649668	0.00825369904122479	3.006045
AKR7A3	0.00015571280870250025	0.008993548533700718	3.5662189
REG1A	0.00016202866993875873	0.009298153287450248	6.370123
TSPAN3	0.00017603224070469973	0.01006938269184864	3.2313602
LAMTOR5	0.00017685244807635816	0.010083979683127043	2.8483276
RPL22L1	0.00018336236205356574	0.01042187285213372	3.4177248
ATP5O	0.0001903485718048591	0.010784606225401018	2.9717681
RAC1	0.0001946403060240457	0.010992865638009948	2.6502364
GBP3	0.00019732389165797457	0.011109272853059534	6.5427823
RPS28	0.00021367812745623808	0.011917229814723377	3.5548809
HDGF	0.00021543829513637466	0.0119446858438254	3.2423022
HINT1	0.00021550898423890733	0.0119446858438254	2.9085364
HNRNPA2B1	0.00022784783200362272	0.012512000793134323	3.0678566
HMGA1	0.0002472027736309011	0.013533214420216847	3.0648866
UNC13D	0.0002487755574362876	0.013577667809068576	5.4006953
HSBP1	0.00025003240893562426	0.013604659763030751	3.341929
ATP5H	0.00025223599670994674	0.013682844478062065	3.0677595
ARPC2	0.00028423614461954794	0.01537200749401537	2.0993352
IFITM2	0.0002969134678182469	0.015960887530579077	5.9488735
RBM3	0.0002988769406285226	0.016018188466658388	3.2794485
BHLHE40	0.0003109154891049674	0.016613499203761536	3.8841674
SLC25A37	0.00031593778768986285	0.01683146775194323	4.342777
ALDH2	0.00032031760401378	0.017014012734624794	2.4503253
COX6B1	0.0003227868001827964	0.017094290869027796	2.8699076
ATP5B	0.0003595084279509824	0.018982683176453203	2.6757991
CLIC3	0.0003640460482821253	0.019165574701153657	3.0503373
EEF1G	0.0003751795227821455	0.019635862003205135	2.7733955
MCL1	0.0003817094787423718	0.019908321553278596	3.5661461
ARPC3	0.00038401083968934866	0.019922794930045947	2.234132
RPL13A	0.0003854710052537349	0.019940582697864948	2.5633755
CXCL3	0.00038797746461984766	0.019964027638539883	4.496818
CXCL17	0.0003881614607818311	0.019964027638539883	2.981158
NDUFB8	0.00041986080947974217	0.021470647182764927	3.0642726
LDHA	0.0004863820682065313	0.02466039991841467	3.1434853
TXNDC17	0.0004910982192418763	0.02482897993997101	2.9921432
GATM	0.0004982524611754483	0.025119524504514764	3.4235027
SPCS1	0.0005061321273177118	0.025444901623209018	3.0504947
KCNE3	0.0005333546563034555	0.02658877248896025	3.1211607
VAMP8	0.0005517999847973567	0.02743168336679227	2.4387276
ENO1	0.0005795141482492086	0.02872941389945452	2.6855903
COX6A1	0.0005998081650858113	0.029653120006333727	2.3336825
MUC5B	0.0006280247746869712	0.030891194157307646	3.888708
INS	0.0006614942101665662	0.032344348407788236	8.803184
COX5B	0.000728595940742331	0.035528010258001036	2.635255
TMBIM1	0.0007866778976879158	0.038151740326185415	2.9801672
NOP10	0.0008309074837124266	0.04007893476166399	3.4059725
ST14	0.0008395474688013166	0.04038653281859056	2.4800928
EEF1B2	0.0008546443674993903	0.04100225276011188	2.5923069
TRIP10	0.0008805856372110712	0.042133543880176906	3.8888922
SERP1	0.0009313417883828123	0.04420653430124482	2.4976907
F11R	0.0009408055917771103	0.04441946401176214	2.8219125
CAPG	0.0009568714851747594	0.044940224726089294	2.577306
TUBA1B	0.0009718934637352891	0.045494359813570834	2.8048596
ALDOA	0.0010145247675517213	0.0472747350561242	2.184528
RBM8A	0.001030382396378297	0.04776424578743757	3.1507716
RPL19P12	0.0010874683188314492	0.05002073991284761	2.9810615
SNRPB	0.0011882829416689593	0.001199088050024132	2.646081
KRT17	0.001199088050024132	0.0012961674612268599	33.288074
RAB25	0.001248116866299958	0.0015787793476167468	2.7436717
EHBP1L1	0.0012787873556775503	0.0013704619313695853	3.2454472
TMED3	0.0012847431829356643	0.001248116866299958	2.5172524
NEDD8	0.0012961674612268599	0.0013373786835532433	2.7916226
BIRC3	0.0013090131959778999	0.0017957456032485389	3.9187837
EIF3K	0.0013373786835532433	0.0014772614303108448	2.7915301
CTSB	0.0013704619313695853	0.0018534566967557543	2.5920475
YBX1	0.0014173122989679064	0.0016614532227880094	2.8759274
GDF15	0.0014224259193461434	0.0014173122989679064	5.2920957
KRT16	0.0014772614303108448	0.002011458745255556	32.62821
EZR	0.0014900413021653068	0.0014224259193461434	2.4995003
CAPN12	0.001549707678793976	0.0016931688886567457	4.7887387
MGAT4B	0.0015787793476167468	0.0017387041125654066	1.7865738
ARPC1B	0.0016115674010050232	0.0017937153738075682	1.904483
SKP1	0.0016614532227880094	0.0013090131959778999	2.816827
CALM1	0.0016931688886567457	0.0017650129184889583	2.3672082
RAD23A	0.0017387041125654066	0.0014900413021653068	2.5935254
RPL8	0.0017617667923366044	0.001549707678793976	4.8479376
SH3GLB1	0.0017650129184889583	0.0012847431829356643	4.0217814
PSMB1	0.0017813261843694324	0.0017813261843694324	2.325145
BAIAP2L2	0.0017937153738075682	0.0016115674010050232	3.311065
CLTA	0.0017957456032485389	0.0019058828440096814	2.5300746
ATP1A1	0.0018156513184716414	0.0017617667923366044	1.8187139
COPA	0.0018534566967557543	0.0018156513184716414	2.5859537
PDIA6	0.0019058828440096814	0.0012787873556775503	2.3868177
TMED9	0.002011458745255556	0.002040676208982144	2.139789
PSMB4	0.0020418186833017437	0.002084796240630653	2.1580107
PDCD6	0.002084796240630653	0.002085961354137451	2.7028666
ITGB4	0.002085961354137451	0.002127118536154087	2.2209082
APLP2	0.002127118536154087	0.002131274946299142	1.8452235
PSMA7	0.002131274946299142	0.002170831677599971	2.5983863
NDUFC1	0.002170831677599971	0.0022444817620880146	2.5738335
CXCL5	0.0022444817620880146	0.0024146371270986895	6.287717
SSR4	0.0024146371270986895	0.0024468144760765418	3.3744164
CTNNA1	0.0024468144760765418	0.0024474889907867025	2.3749275
TPM2	0.0024474889907867025	0.0024593205764990734	2.7014825
PDZK1IP1	0.0024593205764990734	0.0025805480309394977	3.1840012
SERPINA1	0.0025805480309394977	0.002630910953187579	3.7788901
ISG20	0.002630910953187579	0.002635960249669021	2.6568463
TYMP	0.002635960249669021	0.0027079566385686486	3.0925307
MRFAP1	0.0027079566385686486	0.002723164717939698	2.4987023
HNRNPF	0.002723164717939698	0.002754566716990567	2.453633
YWHAZ	0.002754566716990567	0.0027707692339322496	2.8043072
CHTF18	0.0027707692339322496	0.0028741203982473955	4.9702506
VMP1	0.0028741203982473955	0.0029356567238628685	3.5794983
MRPL51	0.0029356567238628685	0.003009782164693156	3.1122277
COL17A1	0.003009782164693156	0.003147015033314928	3.7130945
EIF3H	0.003147015033314928	0.012425835685745912	1.7370442

## Sheet: Table S9_PCvsLGDepithelial_DE
Table S9. Differential expresseed genes (DEGs ), epithelial cells (PC/LGD IPMN)
Genes	pvals	pvals_adj	logfoldchanges
CEACAM6	2.2901774539006577e-88	1.021819925494126e-84	23.45474
S100A10	1.45649376535463e-87	5.198808846056816e-84	20.76138
TM4SF1	2.999772807887099e-67	8.922824217060175e-64	18.231712
B2M	4.336370081698431e-67	1.1055885264010271e-63	23.089262
KRT17	3.9980179178340584e-58	7.135262577958444e-55	51.507236
KRT7	1.740913932607108e-56	2.5891742462699214e-53	15.436896
S100A11	6.304071642379471e-54	8.654520507811263e-51	15.335401
ACTB	1.861942726110799e-50	2.373577988064245e-47	14.375779
LCN2	1.6916202465249662e-48	2.012689769315405e-45	17.083168
RPS16	2.830852127256651e-47	3.1576386196968405e-44	17.2508
CLDN4	1.1948893371408364e-46	1.2544229411736769e-43	13.388799
FTL	5.950504566655667e-46	5.899925277839093e-43	16.987698
HSPB1	2.559288087174787e-44	2.2837807245904212e-41	12.048346
RPL28	1.8137012999734493e-43	1.5413870047917212e-40	15.894364
SPINT2	2.3923463669032462e-39	1.8563567656574885e-36	10.760503
EZR	2.6476685457665372e-37	1.8901176214518154e-34	10.80927
IFITM3	1.1987890774212693e-36	8.228764871052844e-34	10.219894
RPS19	1.5219062737792464e-36	1.0059800469680819e-33	17.437061
ANXA1	4.3811371600306564e-36	2.792505531966683e-33	11.312593
TIMP1	1.7759923868030085e-35	1.092970211285286e-32	11.525631
APOL1	2.454552488896776e-35	1.4131096215916375e-32	11.271604
HLA-C	5.778116841737956e-35	3.1690798592655977e-32	12.637539
GPRC5A	5.893559343570719e-35	3.1690798592655977e-32	10.128175
EPCAM	6.03735727097161e-35	3.1690798592655977e-32	10.14758
CSTB	6.603232842497965e-35	3.3670827582874625e-32	9.100391
ANXA2	1.2141732748665023e-34	5.856581199065532e-32	9.889359
FOSB	2.065454703032444e-34	9.70057107500527e-32	12.609376
RPL27	2.5941728951649666e-34	1.187133427179722e-31	9.597323
MYL12B	4.601807312309592e-34	2.053211377569732e-31	9.057526
C19orf33	7.920948823662416e-34	3.4479310647781255e-31	11.113839
ACTG1	9.29293951478857e-34	3.948835512391229e-31	11.688625
MYL12A	1.380657373755182e-33	5.7303702673043575e-31	9.516235
KRT19	6.232077587459397e-33	2.4179106239866924e-30	17.734102
ZFP36	1.0094022707116536e-32	3.8329366649767835e-30	13.295948
CRIP1	1.8103895239448931e-32	6.731254548717606e-30	9.052984
MYADM	2.43924426427093e-31	8.706638476888656e-29	9.426997
ENO1	9.993102139576205e-31	3.429747959327241e-28	7.6227107
GAPDH	1.051449752261334e-30	3.54060825068076e-28	12.905803
TMSB4X	1.6728658112779893e-30	5.528821506273755e-28	13.276324
CTSE	2.0297034379048954e-30	6.586203137507031e-28	8.917806
JUP	5.345142440306861e-30	1.7034778059313668e-27	7.3632045
FTH1	7.100607391834064e-30	2.2232375460010973e-27	10.918039
RPL24	1.0086395648002772e-29	3.1036535022397496e-27	8.927196
LAMB3	1.661289531915048e-28	5.025260046794553e-26	10.035571
TACSTD2	2.217351574505266e-28	6.595512258365914e-26	8.292384
GNAS	8.687962032636255e-28	2.5418698097780206e-25	6.7572417
PFN1	3.284737552743866e-27	9.455275984487061e-25	6.751572
RPS21	3.7250546394124195e-27	1.0552547642792612e-24	9.18478
CALM2	4.251365007278742e-27	1.1855329888266204e-24	7.422728
CYBA	4.405980265350936e-27	1.2097466122418178e-24	7.0509133
FAU	4.814738770061337e-27	1.3019491337770406e-24	8.880791
RAC1	1.0975240616098467e-26	2.9235092429180495e-24	6.823378
JUND	2.4091392893266568e-26	6.322927778913653e-24	7.1613784
ANXA2P3	5.58468088692235e-26	1.4444898520130897e-23	6.913306
SLPI	1.4920858267263397e-25	3.804179392797855e-23	7.54132
TNFRSF12A	1.6502315400427907e-25	4.148124266921646e-23	8.547394
CLIC1	3.092602995933298e-25	7.560778858687886e-23	6.284587
CEACAM5	7.291180966001738e-25	1.7422063620418084e-22	10.297965
ACTN4	7.321425290140395e-25	1.7422063620418084e-22	6.1901217
RPLP0	8.919881216900408e-25	2.0946463168160733e-22	8.028534
FXYD3	9.788523506452738e-25	2.2396894746110516e-22	10.002278
NACA	2.334378776394378e-24	5.273627597760819e-22	6.39115
OAZ1	3.689216367555064e-24	8.2301805639694025e-22	6.9451494
HLA-A	5.786500541657095e-24	1.2749589526784466e-21	12.00381
PLAUR	8.944897076227984e-24	1.946824123407815e-21	8.432676
RPS14P3	9.118330966370856e-24	1.960660876588201e-21	6.951233
LSR	1.2574503282798431e-23	2.6716328581917092e-21	6.294644
UBA52	1.356110100158612e-23	2.8473525832389114e-21	8.651427
ATF3	1.609831207632139e-23	3.340774135187301e-21	9.041169
TPT1	4.8152963915424655e-23	9.765749397711179e-21	12.267442
HLA-B	1.6511756377407957e-22	3.274281289639998e-20	10.823851
CXCL2	2.1141591393537942e-22	4.1463074901150735e-20	9.349756
INSR	2.543713936810232e-22	4.934528546766545e-20	8.039034
RHOC	2.9322859001258897e-22	5.627151232209329e-20	6.5635896
LMNA	2.9769935702851337e-22	5.652170664774339e-20	8.844987
MUC5B	3.8097659394264525e-22	7.157146602204621e-20	10.047933
WFDC2	4.56094354598667e-22	8.479079110960844e-20	6.9544387
LGALS3	1.1625581449946005e-21	2.1389871354349109e-19	7.423703
CFL1	1.9464275087200967e-21	3.5446828314415884e-19	6.688255
S100A4	2.1387498274328617e-21	3.8555826434539676e-19	9.512072
EIF1	4.340167071710027e-21	7.745896172880884e-19	7.2967134
RPL19	1.3672363387122036e-20	2.392261464411441e-18	9.035765
RPL35A	2.2527673041684335e-20	3.9034114638343715e-18	7.576695
CLDN18	2.5108717492420386e-20	4.308800779684871e-18	7.656672
MYL6	3.862557190720686e-20	6.56524363645639e-18	10.838222
LAMC2	5.449739070714555e-20	9.175612565570063e-18	6.2172184
MCL1	1.0420887490418031e-19	1.7381455985186036e-17	5.889909
PLAT	1.3132510320613198e-19	2.170147330481331e-17	12.913196
RPS13	2.212207004891555e-19	3.6221337996605115e-17	6.329917
COX6A1	1.2124846215532172e-18	1.9672011855327517e-16	5.402866
SNRPD2	1.735606991024128e-18	2.7905745917844693e-16	5.716417
RPS12	1.8383081715419735e-18	2.9293112444205003e-16	10.172448
PTMA	2.25325310582069e-18	3.5587440866886595e-16	4.9900823
RPS7	2.3238705768041527e-18	3.638080542475765e-16	5.8652844
PERP	2.4576136709887523e-18	3.8140027118379356e-16	5.3476944
APLP2	3.4473643242367824e-18	5.30388888747016e-16	5.656053
HSP90B1	6.020813204054473e-18	9.13004673882854e-16	6.068887
ITGA3	6.036563653172901e-18	9.13004673882854e-16	4.974843
RNASET2	6.488825023468741e-18	9.731601696961901e-16	6.0311375
RPS6	6.824553835214477e-18	1.0149817691422732e-15	8.365093
RHOB	7.496019705573981e-18	1.0965693744703185e-15	4.9966288
TMSB10	8.232610478178868e-18	1.194531700846002e-15	14.49742
RPL15	1.0108637328253661e-17	1.454910083849541e-15	5.7038164
HMGA1	1.2093560613331089e-17	1.7266702101289595e-15	5.671677
PDZK1IP1	1.3097987074817589e-17	1.843804436394944e-15	7.1433163
CD9	1.312058964656009e-17	1.843804436394944e-15	5.829826
PVRL2	1.7302190404321143e-17	2.4124390011399955e-15	4.967872
COX6B1	2.231087066181316e-17	3.0395580816899195e-15	4.551151
AGRN	2.231087066181316e-17	3.0395580816899195e-15	6.2296686
LDHA	2.4096735868614883e-17	3.257988220054317e-15	6.408
ERRFI1	4.692972763309131e-17	6.297404880208877e-15	5.4557033
EPHA2	5.0582957786022116e-17	6.736970504530871e-15	5.979622
PPP1R15A	5.2214265551774323e-17	6.9027259059445655e-15	5.681852
RPS24	7.064617181015695e-17	9.203081958364022e-15	5.4736366
S100A16	7.714577892564733e-17	9.976961713666868e-15	5.347864
SEPW1	7.875297182843695e-17	1.0111541641885713e-14	4.349761
DSG2	9.069899196416692e-17	1.1562177925603479e-14	5.949655
DYNLL1	1.2533539609228878e-16	1.5864261092617576e-14	4.6955647
CTSB	1.478710943680768e-16	1.858489733230329e-14	5.664743
PHLDA2	1.4998263821006183e-16	1.870509692177713e-14	4.737318
AHR	1.5092362619689061e-16	1.870509692177713e-14	4.63998
TAGLN2	2.7749247574346477e-16	3.4075183279928593e-14	4.9929905
TM4SF4	2.7875703249115116e-16	3.4075183279928593e-14	10.343358
CD164	3.430698782823614e-16	4.137005484936016e-14	5.3035684
DUSP1	4.2334861835724126e-16	5.070807242833346e-14	5.360927
ARHGEF18	5.089855921151677e-16	6.055910574986266e-14	6.7508416
RPL5	6.591115885606523e-16	7.790175179497989e-14	5.4954004
RTN4	8.610467160081425e-16	1.0109934697761394e-13	5.5593176
PKM	9.492408070910425e-16	1.1072614826244337e-13	4.004771
KRT8	1.104712976946844e-15	1.2802475649071639e-13	10.410657
IFITM2	1.156908162236293e-15	1.3320864497697496e-13	8.0426855
CAPNS1	2.795603562074093e-15	3.198277998226688e-13	4.5788045
CLDN7	3.690930827014459e-15	4.1956714948870733e-13	4.706481
MYH14	3.906856545197925e-15	4.413017010262492e-13	4.3751516
EIF3K	4.287311542966082e-15	4.812304975302872e-13	5.2943473
EMP1	5.9266285231133075e-15	6.6107837032502e-13	9.275196
SNRPB	6.367938664543405e-15	7.058919338267462e-13	4.6015873
RPS27A	7.0272694784248645e-15	7.741708542064725e-13	4.485713
RPS5	8.740544340545305e-15	9.570091708325895e-13	7.2627287
ATP1A1	1.0745032821896573e-14	1.1693085412950497e-12	4.284897
KLF6	1.1309717335190545e-14	1.2233001532190648e-12	5.7745466
KRTCAP2	1.3956719346293357e-14	1.500515482971672e-12	4.2865934
BTF3	1.4784529553984973e-14	1.5799969997004179e-12	4.916503
IFI27	2.9036078463851065e-14	3.030449662832456e-12	7.005536
SPTBN1	3.135795934541863e-14	3.253752909521432e-12	3.8746638
ANXA4	3.378429239279777e-14	3.4852500944176985e-12	5.9695706
RPL18A	3.4149398946697955e-14	3.502668522998382e-12	4.6940565
RPL32	3.4386156468005525e-14	3.50679848276854e-12	5.9374266
CD59	3.5268159038337985e-14	3.5763115588478294e-12	5.1117435
CDKN2A	4.9687595154013005e-14	5.010025484258023e-12	5.9113045
SFTA2	6.429296133719923e-14	6.446272365084239e-12	6.9315424
CD63	7.131089978854776e-14	7.1099755783587255e-12	7.060943
LEFTY1	7.339513072058513e-14	7.277127210946017e-12	8.540739
CD81	7.44595864575831e-14	7.341879776289976e-12	7.323947
RPL23A	7.857329108986025e-14	7.704931461982067e-12	4.0241814
ARF1	8.513383865359112e-14	8.302642723773992e-12	4.2463107
CD55	8.695487282347855e-14	8.434150083046856e-12	5.5801415
ITM2B	1.583202863176889e-13	1.5273200810334018e-11	4.1819663
GNB2L1	1.837628918607123e-13	1.7632345865796413e-11	5.4872584
EEF1G	1.960051694614273e-13	1.8706439889722422e-11	3.7575095
MUC4	2.292437487668143e-13	2.176230417149646e-11	7.4151444
COL17A1	2.6191513186807116e-13	2.469346557966815e-11	7.181668
ETS2	2.628877940346808e-13	2.469346557966815e-11	5.338548
RPS8	2.8153553730630067e-13	2.6306621645578785e-11	7.2251062
RPLP2	3.2460550278700094e-13	3.0173095876247946e-11	8.124702
PSAP	3.4447877353821026e-13	3.1854469799670666e-11	4.9434214
TUBA1B	4.0138030356764253e-13	3.692491895758617e-11	4.7840214
TSPAN3	4.0762916720611926e-13	3.730747562629544e-11	3.9929395
RPL30	4.970041673938513e-13	4.502555012933028e-11	7.1007133
KLF2	5.0102691140173e-13	4.5160743877710476e-11	4.0456977
ALDOA	5.7493341297454e-13	5.130418310678307e-11	4.0195374
SLC25A5	7.38339248567964e-13	6.555791327956445e-11	4.3146715
TMBIM1	7.879912412396574e-13	6.962019644754537e-11	3.753746
RPL7A	8.112281774920094e-13	7.132014425467927e-11	5.046161
SLC25A3	8.802480749944921e-13	7.700876173738579e-11	4.183721
ARPC2	9.891498074951645e-13	8.611393470422537e-11	4.60834
RPS20	1.2117501435831594e-12	1.0447393629240891e-10	3.8492165
RPS25	1.3804374886835112e-12	1.184455185602626e-10	4.456062
RPL12	1.42685592012262e-12	1.2184257227956172e-10	5.633527
TXN	1.437147720175986e-12	1.2213702553324202e-10	4.597968
RPL13AP20	1.819516257810919e-12	1.5390003153152354e-10	4.291229
RPL18	2.1767697228796433e-12	1.8324910020864621e-10	7.008864
RPL9	2.4153329620059475e-12	2.023776871968082e-10	3.77323
RPS27	2.6454475129513974e-12	2.2062290543758687e-10	5.609567
SQSTM1	3.066019271122893e-12	2.545081206126989e-10	3.41503
COX4I1	3.0856258149396513e-12	2.5494983295938867e-10	3.7947447
ARPC1B	4.239607184046563e-12	3.486832691874609e-10	3.8895571
CHCHD2	5.193852120794356e-12	4.252049486230132e-10	3.4151647
RPS23	6.530883290383989e-12	5.298030640158321e-10	4.0752187
RPS28	7.155466534829785e-12	5.778443947832904e-10	3.374163
CD47	7.615463441874875e-12	6.094761257719322e-10	4.5328355
LOC100132215	8.600149620868814e-12	6.852092423377041e-10	2.4750476
TSPAN8	8.675073742534571e-12	6.881068492578422e-10	4.693238
LY6E	1.0622738101033593e-11	8.388672871201174e-10	4.298081
RPS4X	1.0875214243022855e-11	8.524484495253347e-10	4.2677464
EGR1	1.0890247464099082e-11	8.524484495253347e-10	4.830774
FBL	1.2177993561832774e-11	9.490858126551507e-10	4.020617
TMEM176B	1.2943300891597131e-11	1.0043438739666695e-09	3.799299
TMBIM6	1.491688447515793e-11	1.1524746200352536e-09	3.7414422
MMP7	1.534767885419482e-11	1.1806466573742025e-09	34.610405
PRDX6	1.541624717145884e-11	1.1808316020129867e-09	3.9812026
HSPG2	1.64702148196647e-11	1.2561706148998116e-09	4.4138865
HN1	1.8981162703624658e-11	1.4415183437088906e-09	3.436199
DYNLRB1	2.134350478308572e-11	1.6140573299310632e-09	3.9865716
SERPINA1	2.177662093858792e-11	1.639862252704551e-09	5.9860916
MAFK	2.460363207812499e-11	1.8449622760432633e-09	4.3171005
RPL4	3.169636626932513e-11	2.366883049408559e-09	4.2661214
ID1	3.195430985961302e-11	2.3762023669354734e-09	3.7209742
MYH9	3.225784126358757e-11	2.3888203030342214e-09	3.3757117
PLA2G16	3.2586184820667394e-11	2.4031638036960785e-09	5.3184347
CXCL8	3.552436591072182e-11	2.6090673185541247e-09	9.091809
HINT1	3.8565353889789533e-11	2.820802749471614e-09	4.3151255
CAP1	4.217091134526305e-11	3.0719357337914678e-09	4.470736
CAPG	4.9133814501349956e-11	3.535851562119325e-09	2.862794
RAB11FIP1	5.884233940777764e-11	4.217506953456255e-09	3.2657356
RPL37	6.171289660544927e-11	4.405560262869812e-09	4.6648245
MGST3	7.060657381731016e-11	5.020380569392567e-09	4.3048487
RPS14	8.435372954169442e-11	5.974051631470716e-09	6.999919
CAMK2N1	8.910980419179257e-11	6.2859394285016674e-09	3.463515
CDKN1C	9.705865802246498e-11	6.792964195007579e-09	3.8802688
NFKBIA	9.808763070902851e-11	6.838163848687624e-09	4.185906
CALM3	9.932339305159666e-11	6.897371968061656e-09	4.1226244
RPL13A	1.1115238382759672e-10	7.688901527795034e-09	3.5522656
RPL35	1.1347682954273664e-10	7.819386011000853e-09	4.1525636
PPIA	1.1688008687363236e-10	8.022918886283525e-09	4.7393847
MDK	1.272818981066005e-10	8.703448411909957e-09	4.176954
TXNIP	1.3478698391902961e-10	9.181462984743975e-09	3.5452087
SAT1	1.3727870041622942e-10	9.315638655241242e-09	4.094252
MUC17	1.3804398182864355e-10	9.332086907938641e-09	11.734708
VAMP8	1.5370276113473147e-10	1.0351445954609633e-08	2.8537853
MIDN	1.6077597268259434e-10	1.0787100693482186e-08	3.098032
PMEPA1	2.1203709475748704e-10	1.41731311990145e-08	3.4765472
MISP	2.929439089635484e-10	1.9508096803255402e-08	3.5593739
BIRC3	2.9931808051345384e-10	1.979128098534682e-08	5.2823353
NCOA7	2.9941423578436946e-10	1.979128098534682e-08	4.73202
MAL2	3.2755879664224206e-10	2.157174112056861e-08	3.3666198
SIK1	3.6545468821065915e-10	2.397893316358689e-08	3.1297498
TMED10	4.6151001899791125e-10	3.0170583549654663e-08	3.3972502
COX7C	4.692013279931085e-10	3.056144562296718e-08	3.903536
ARPC3	4.982242830514381e-10	3.233385010770551e-08	3.627752
YWHAB	5.850074062582866e-10	3.7828359345984204e-08	2.5287576
HLA-E	8.1905493690572e-10	5.258155920487908e-08	3.5565042
ANXA5	9.767918744180169e-10	6.248317054744928e-08	3.523037
CDH1	1.0769162508387457e-09	6.86418726025682e-08	4.020964
TUBA1C	1.1492723530623414e-09	7.299310919965696e-08	2.7878182
TNS4	1.2116027639418402e-09	7.667898768819157e-08	11.32786
TRIM29	1.2614790326993005e-09	7.955341447556332e-08	6.3592744
DUOX2	1.2843719776891238e-09	8.071192495006265e-08	8.763234
RPL31	1.3890588369385365e-09	8.684124610831551e-08	6.002545
SERTAD1	1.3916398491050728e-09	8.684124610831551e-08	3.2544384
RPL19P12	1.4251806420662502e-09	8.86243864771999e-08	2.871512
ATP5G2	1.4402404223795573e-09	8.924989867433318e-08	3.1187758
AQP1	1.4554552654903247e-09	8.96815143003152e-08	7.0984654
PTGS2	1.4572555133687125e-09	8.96815143003152e-08	7.1044025
RAB7A	1.5553583378284562e-09	9.538996651279882e-08	3.514382
IFITM1	1.6711714447285372e-09	1.0214176977421302e-07	7.381121
ZFP36L1	1.687719348865241e-09	1.0280111678907152e-07	3.480056
ATP1B1	1.8605148574438311e-09	1.129408457850342e-07	3.8548908
PPP1CB	1.898018077545476e-09	1.1482687671170886e-07	4.2640147
TMEM59	2.2135444695357292e-09	1.330138994875561e-07	2.7702804
CD24	2.4192609083921233e-09	1.4488774977206117e-07	2.6606288
RPL10A	2.5549284609279392e-09	1.5250103091030414e-07	2.6040587
GNG5	3.0705738987146156e-09	1.8266844123453248e-07	3.2272077
CALM1	4.063862585846423e-09	2.4015813102516926e-07	2.9144661
TOB1	4.60478505194094e-09	2.712263987524421e-07	4.841093
RPL23	5.104456766981219e-09	2.996685523694533e-07	3.7290125
LAMA5	5.438261569642788e-09	3.1821853847021254e-07	8.566486
RPS29	5.938309212179609e-09	3.452149984031579e-07	3.4320376
UQCRH	5.995167757755948e-09	3.4738882783334545e-07	3.7220013
OST4	6.061570746497062e-09	3.5009984826127205e-07	3.106309
HDGF	6.457979019927839e-09	3.717921018343617e-07	3.1899054
TIMP2	6.574121705226598e-09	3.7726157579800353e-07	4.7659297
SERPINB1	6.6408350332841945e-09	3.798685347404584e-07	3.6138148
PSMD8	7.284578687030891e-09	4.1536062564677416e-07	2.6190438
RHOA	7.3495827776128686e-09	4.177324962804359e-07	3.2050805
RPS26	7.470225050022726e-09	4.2324160783414473e-07	3.243905
LRRFIP1	8.155718822110323e-09	4.606174487917815e-07	2.5553637
FLNA	8.321066568441905e-09	4.6847342286114413e-07	8.104464
C12orf75	8.891737065675815e-09	4.9902777173307e-07	4.61675
HES4	9.7521523269489e-09	5.456008231318402e-07	6.6910453
SDC1	1.0956445089079352e-08	6.102290237539121e-07	3.290956
FLJ44635	1.0975711134924962e-08	6.102290237539121e-07	3.1355975
EEF1A1	1.2052341083728728e-08	6.680066190102689e-07	2.7313075
BRI3	1.4337547810719315e-08	7.922050024083827e-07	3.2097735
SFN	1.443368695422954e-08	7.950555897288105e-07	2.360599
PLP2	1.5063098754706795e-08	8.271726876161605e-07	2.9558074
F11R	1.5314261604234977e-08	8.383853584379805e-07	3.2477105
VCL	1.8222672362424747e-08	9.915244928420563e-07	3.4743836
CXCL1	1.8530185770022373e-08	1.0051921745823382e-06	6.4319754
LITAF	1.8648141992947784e-08	1.0085254246913306e-06	3.8740547
LAMA3	1.9382505096196195e-08	1.0450742249299501e-06	3.0514853
RPS15A	1.9925800430934998e-08	1.0711318081051113e-06	2.4253933
CEBPB	2.0720849769377144e-08	1.1105255430452671e-06	2.3117738
HLA-J	2.2455856979116095e-08	1.1999092200786973e-06	4.03199
BTG2	2.2904605505369915e-08	1.2202343118039906e-06	3.9852269
RARRES3	2.3739822883350695e-08	1.2572243887215424e-06	4.5903296
DBI	2.4944690549695362e-08	1.3171239415396836e-06	4.005892
GSTP1	2.6806548085036613e-08	1.411258004937016e-06	3.772245
SDC4	2.7370627128475143e-08	1.4367164187114583e-06	2.596083
AGR3	2.7970120625660615e-08	1.4638790111617743e-06	2.88999
GOLM1	2.875379434555359e-08	1.5004940575587572e-06	3.1705482
ATP6V0C	3.060226485269366e-08	1.5922991860817018e-06	2.4388683
BHLHE40	3.0969708232977575e-08	1.6067336710289267e-06	3.4410923
COX8A	3.594996169274851e-08	1.848988375592169e-06	2.3347392
TSPAN1	3.6575479786272665e-08	1.8757545624873802e-06	3.3660076
TAPBP	4.2377877673524853e-08	2.167100237362172e-06	2.750795
YWHAZ	4.258111640341723e-08	2.171271955576535e-06	2.7918065
PSMB4	4.5082245245727694e-08	2.2857466786946082e-06	2.8729076
ERO1A	4.6119487856389535e-08	2.3317124639461303e-06	3.5056183
TPM1	4.666638779575273e-08	2.352697805058754e-06	3.6688895
MIF	4.933045241724751e-08	2.4800016458890597e-06	3.1414425
PHLDA3	5.2698684616392446e-08	2.6418916414290897e-06	4.601801
CTNNA1	5.3321034583223426e-08	2.665603653240304e-06	3.0803583
CYB5R3	5.3860141733329775e-08	2.6850333785327836e-06	2.5933363
TSC22D3	5.830233071170617e-08	2.8983891259382172e-06	3.1633692
PGK1	6.311618188936073e-08	3.1116975087829313e-06	2.7880003
CRIP2	6.480474028902786e-08	3.186143801482866e-06	3.7845588
VASP	6.681461464202265e-08	3.2759352404290613e-06	2.349206
AHNAK2	6.840892901914447e-08	3.344915496451154e-06	5.905388
ST14	7.466553193310957e-08	3.6408627005743345e-06	2.941268
PCBP1	7.705592808242608e-08	3.747185690700431e-06	2.1383252
RPL27A	7.763283765132761e-08	3.7649816672914234e-06	3.903659
PSME1	8.396011700270257e-08	4.060802732106322e-06	3.3411863
S100A13	8.75006577372589e-08	4.220606050369891e-06	2.512057
TMEM123	8.959532001391237e-08	4.300772273302401e-06	3.2416162
LAPTM4A	8.964460613371958e-08	4.300772273302401e-06	2.8431442
NPM1	9.257397977503866e-08	4.4294043352415954e-06	2.974987
CNN2	9.715581973312482e-08	4.6362029806873765e-06	2.86926
UBC	9.977408652985706e-08	4.748448326128958e-06	6.2031126
RBM8A	1.0098414967774761e-07	4.793255636432877e-06	3.2668927
MAFF	1.0789766301696419e-07	5.094311089586666e-06	3.074434
LGALS4	1.099814132130868e-07	5.178992827477468e-06	1.7895015
KRT18	1.1228786051770588e-07	5.273688017524992e-06	7.0355425
APH1A	1.1768185941529574e-07	5.498084149174824e-06	2.6159663
MZT2B	1.2182468095382313e-07	5.676775668362614e-06	1.9799166
LMAN2	1.2376328732714657e-07	5.752092158665586e-06	2.292081
ECH1	1.2542430504735745e-07	5.814149538130359e-06	2.9450748
CD46	1.2954849345804382e-07	5.97429447737909e-06	2.8856795
GRN	1.3279050142410768e-07	6.108020821948582e-06	2.5870993
PRDX5	1.3759574088883823e-07	6.31277940268148e-06	1.6638606
BBC3	1.3871961791133646e-07	6.348023130419543e-06	3.967569
RPS11	1.5445476482521622e-07	7.032025989376617e-06	7.7396655
PTTG1IP	1.5898272788943362e-07	7.2197576199560355e-06	2.4454932
RPL6	1.59541521845678e-07	7.22674502634471e-06	3.9261036
RPLP1	1.6253936664510646e-07	7.343898927886621e-06	6.7012606
MUC13	1.9090569874660143e-07	8.603772741238878e-06	2.7482653
DAZAP2	1.9499344701279246e-07	8.765864102864752e-06	2.6379619
ANXA11	2.0244628165269924e-07	9.07803715742644e-06	1.4096993
CCT3	2.0418804553772556e-07	9.133193104540822e-06	3.3503115
VIM	2.0682787491908056e-07	9.214986614482548e-06	7.895578
RAN	2.070493434418951e-07	9.214986614482548e-06	2.8658981
PLCD3	2.1947221434518096e-07	9.743583605518519e-06	3.1011572
CDKN1A	2.2265900430956314e-07	9.860534118890257e-06	2.9285555
PLSCR1	2.3385692136340136e-07	1.0305295001413887e-05	3.9008806
TRA2B	2.3711891927667272e-07	1.0423303823474824e-05	2.3392842
TPM4	2.387663598168998e-07	1.0469934210447691e-05	3.0002544
ITPKC	2.431275007592822e-07	1.0635040456007131e-05	3.423255
GUK1	2.499466840539206e-07	1.0906597726920101e-05	1.8196039
SOD1	2.619098683369312e-07	1.140074492733954e-05	2.3314402
SERP1	2.800063834883001e-07	1.2158817338481002e-05	2.3378515
SKIL	2.919622904715459e-07	1.2647211160305048e-05	3.2671905
TINAGL1	3.104153408112299e-07	1.3398761912273776e-05	3.5571685
MYO6	3.112355329260448e-07	1.3398761912273776e-05	2.6367638
CANX	3.1156419530417534e-07	1.3398761912273776e-05	3.1775205
BCL2L1	3.28431463841654e-07	1.4090183498033651e-05	4.581393
ODC1	3.3914980683989696e-07	1.4499458249284301e-05	2.6915934
ARL6IP1	3.3959620934615553e-07	1.4499458249284301e-05	2.1513102
ATP5L	3.6869887515805143e-07	1.5704460202734472e-05	2.9377935
UQCRFS1	4.1544385429707295e-07	1.765339635152348e-05	4.232106
EIF5	4.873713415910086e-07	2.0611650079087037e-05	2.368129
CXCL3	4.99931221459627e-07	2.1092842811796604e-05	4.044013
MVP	5.124042308631922e-07	2.1556449451153027e-05	1.3444538
RPSAP58	5.371432006481647e-07	2.250327394828121e-05	2.0597644
ISG15	5.522209429301466e-07	2.3080766202515984e-05	3.8910658
FSCN1	5.685869551667299e-07	2.3709278945936048e-05	6.9262667
PLEC	5.706468667183429e-07	2.373970776298896e-05	2.0986452
CLTA	5.960875589465661e-07	2.474040619655666e-05	2.641988
PDIA6	6.042887594981734e-07	2.502260206673759e-05	2.867008
CTNNB1	6.151288913458626e-07	2.541251232372595e-05	3.4399796
GNAI2	6.256729415386098e-07	2.5788417985310783e-05	4.617264
FOS	6.310100793623967e-07	2.5948472088434777e-05	5.0162306
RGS5	6.624329391133721e-07	2.717802451576173e-05	8.2557335
R3HDM4	7.055974801133094e-07	2.8882564742161085e-05	2.74859
KDELR1	7.215019765890258e-07	2.9466008641154106e-05	2.2954965
HNRNPA2B1	7.934894469249431e-07	3.233197753257867e-05	1.1552763
ATHL1	8.554467512240921e-07	3.47771256699234e-05	5.113965
HNRNPUL1	8.6441812323037e-07	3.5061977830210034e-05	3.380357
CLSTN1	8.930130439545464e-07	3.5985675072636716e-05	2.7103136
TOMM20	9.062679698344137e-07	3.6428298328006264e-05	3.5625503
S100A14	9.169149950399124e-07	3.677344250893779e-05	2.8530173
AHNAK	9.243925431143301e-07	3.6990210127716256e-05	1.848786
ATP5G3	1.0245125680165753e-06	4.0904867564634946e-05	3.400939
LAD1	1.0362315938490684e-06	4.126139391951982e-05	1.6271298
GDF15	1.0380661102630359e-06	4.126139391951982e-05	3.2965472
DUSP6	1.1177206243001611e-06	4.432879995974439e-05	4.115782
TRIM28	1.1494069602398643e-06	4.5484403590689264e-05	1.9514931
ADAM9	1.1546260577187135e-06	4.5589847902889116e-05	3.2044387
DMKN	1.1891101846356219e-06	4.68477913138895e-05	3.677423
SKP1	1.2202863188245174e-06	4.7864725125409155e-05	2.8104815
C19orf53	1.2531909115178053e-06	4.904758376723305e-05	1.907267
RRAS	1.262974162025438e-06	4.93223191896455e-05	2.3755698
MYO15B	1.295360847416861e-06	5.0476648567355274e-05	3.6670063
SOX4	1.305133542204684e-06	5.0746663023370356e-05	1.4961613
NDUFA4	1.3136605403451465e-06	5.0967173181608324e-05	3.1600554
HNRNPF	1.3973848819314263e-06	5.4097891513731376e-05	2.971696
ARPC5	1.4287920604845386e-06	5.5194051739107275e-05	3.815801
CHMP1B	1.464160335097579e-06	5.643816306800538e-05	1.8353016
RPLP0P2	1.497754957062401e-06	5.760869120407903e-05	2.5797803
CAPZB	1.554367442438635e-06	5.957405778836488e-05	3.1549149
BCL3	1.555528152035526e-06	5.957405778836488e-05	3.418745
NR4A1	1.5590152824772361e-06	5.957975534554868e-05	1.2467158
NOP10	1.5785254966501312e-06	6.019646268956174e-05	3.809952
ATP2A2	1.6030442729069546e-06	6.100113249162137e-05	2.8024976
CMPK1	1.7120308670457556e-06	6.500981890248e-05	2.6119828
SNX3	1.7162799422293855e-06	6.503279857530328e-05	3.299363
RAMP1	1.781686134796356e-06	6.736811959260713e-05	3.3115861
NUCKS1	1.8092295916128693e-06	6.826494824844584e-05	2.522135
SPINT1	1.8371819571765567e-06	6.917338900786921e-05	2.0491347
NCL	1.8600259896654074e-06	6.988607123696532e-05	2.2438807
ZYX	1.9150250621518844e-06	7.180137034500983e-05	2.3507323
SERINC2	2.2361297734338045e-06	8.366500642866479e-05	2.3666286
H2AFY	2.464991120545761e-06	9.184279024714029e-05	2.6810741
CCNL1	2.511791557398013e-06	9.339154984350487e-05	1.7240446
HSPA5	2.658661144231801e-06	9.864683043888764e-05	2.5185652
PI3	2.71426455313866e-06	0.00010050099477150554	9.771838
GPX4	2.990530852598455e-06	0.00011027273579819138	0.67258334
HSPE1	3.1404879431776137e-06	0.00011556348107606366	2.0853467
PRDX1	3.1879431159916107e-06	0.00011706835553724748	1.3395318
PFDN5	3.308810081003585e-06	0.00012125735834840039	2.0864606
TUBB	3.43572129465615e-06	0.00012565024169206623	2.6252356
GNB2	3.519515753865624e-06	0.00012845152895550057	1.9379756
DEDD2	3.6061353644809475e-06	0.00013134428132630913	2.976136
PSMC4	3.7179565659900508e-06	0.00013514128479271778	2.3936105
CRABP2	3.7304847848846653e-06	0.00013532106088584678	4.68758
ERGIC3	3.781003551723016e-06	0.00013686097804466927	1.7334323
SRI	3.788273836166674e-06	0.00013686097804466927	2.651355
CSRP1	4.0610580031374025e-06	0.00014633445747352643	2.1307995
FLNB	4.066895887648854e-06	0.00014633445747352643	1.7342454
ZNF302	4.0825029257593276e-06	0.00014660046220528515	1.390312
EIF3H	4.670825149450344e-06	0.00016705454196841741	2.4324093
NNMT	4.831278920599521e-06	0.00017244766979187932	7.3005533
PICALM	4.861223964841129e-06	0.0001731701878253885	3.4698162
TMEM176A	5.15837558479975e-06	0.00018338950012334888	2.7390015
UBE2B	5.556291349525133e-06	0.00019714340301187883	2.3129578
ACTR2	5.793374178849519e-06	0.00020514751779747493	2.5041997
UBALD2	5.833129967944638e-06	0.00020614627829288704	2.8928618
2024-09-15	5.9581794403594816e-06	0.00021013058753876153	2.5602055
DSP	5.9694182709784336e-06	0.00021013058753876153	1.9099253
PSENEN	6.015993272620887e-06	0.00021135321247335622	2.8858778
PPP1R15B	6.482992007491845e-06	0.0002273122953982455	2.255708
CYTH2	6.548740754839676e-06	0.00022916740441494843	2.5470405
URI1	6.574910001029653e-06	0.0002296329134801883	4.3948145
KPNB1	6.598083568388099e-06	0.00022999218250980937	2.496054
ATP6V0E1	6.9503227911832255e-06	0.00024144061885785555	2.6138587
FXYD5	6.953576404602328e-06	0.00024144061885785555	5.2037945
TPM2	7.799800457473902e-06	0.0002702971626495859	2.1220195
TSPO	8.555522051277104e-06	0.0002959116318781831	1.3455201
PSMA7	8.587320720018049e-06	0.000296436968839772	2.5461278
GAS5	9.243250755949773e-06	0.0003184638923579838	1.9445664
CXCL16	9.36361017002166e-06	0.00032198911503733443	2.9508352
TRIP10	9.599973186722868e-06	0.00032948215666046734	2.6693165
NUCB1	9.622144660548907e-06	0.0003296092432952329	2.2732651
CDC42EP1	9.89204674984521e-06	0.00033820566732660435	2.1990342
YBX3	1.003662498747923e-05	0.0003424926312648983	0.9862906
SLC2A1	1.0064391561347626e-05	0.00034278472556368525	3.1618576
NPC2	1.0113159693777477e-05	0.00034378964010446975	3.813748
CCL20	1.0601235460680292e-05	0.0003576564258350873	6.7427106
REG1A	1.0696600663234731e-05	0.0003597622552970032	5.0766315
HNRNPK	1.0703970278629949e-05	0.0003597622552970032	2.5943713
IGFBP4	1.1132146229082336e-05	0.00037345002584667755	4.158831
LAMTOR2	1.1219207489372913e-05	0.0003751328752154244	2.52907
GADD45B	1.135881864449997e-05	0.00037891745111848777	1.6207227
RNF7	1.1830856635354777e-05	0.00039392779546861326	2.9167209
EPS8	1.2457202115763256e-05	0.0004132410523420573	2.2174842
DUOXA2	1.277339018609899e-05	0.00042294377486328135	7.3784394
ARPC4	1.2966763220997569e-05	0.0004277593774586758	2.676226
AP2M1	1.2966763220997569e-05	0.0004277593774586758	2.0688503
FOXQ1	1.3243989535436438e-05	0.00043609867387257216	1.6831216
ATP1B3	1.3358884281990273e-05	0.0004390718375334814	4.076729
C10orf10	1.3619337656893103e-05	0.00044517274571899494	2.9443097
SYPL1	1.3824905398328755e-05	0.00045106597192682505	2.8730862
VAPA	1.3906696419061554e-05	0.00045290658939961965	2.676394
PHB	1.4193397779442307e-05	0.000461401767157936	1.5479242
PSMB1	1.436486109038567e-05	0.00046538611833009467	1.9764645
CLDN1	1.4368115156602351e-05	0.00046538611833009467	5.1355686
LRRC8A	1.4723722374874522e-05	0.00047604035004417675	2.8729975
ATP5C1	1.4830689010544783e-05	0.0004782001150300549	3.1458428
UBL5	1.4844111824208575e-05	0.0004782001150300549	2.167236
NACA2	1.4955292894329648e-05	0.0004809137158290112	2.5711083
APOL2	1.5238450871214969e-05	0.0004882596637317299	4.3736696
CYP51A1	1.6075394790913344e-05	0.0005141533527480833	3.3428724
SERPINE1	1.6695017198676255e-05	0.0005330160499906532	33.135662
IL32	1.675897002665199e-05	0.0005331503352329021	4.6569734
FABP1	1.8283682233945926e-05	0.0005806207772762152	11.856838
HSBP1	1.9043586680782606e-05	0.0006026079636381687	2.985521
ATP5J	1.97760712315663e-05	0.0006246788376455996	2.0598078
TMEM173	2.0330497882842613e-05	0.0006410572362457458	5.4884663
SOCS3	2.07929928677214e-05	0.0006544842040744688	2.9005725
C1orf43	2.0983582306831394e-05	0.0006588942517424209	1.8674318
SPATS2L	2.1006938378519496e-05	0.0006588942517424209	1.7119001
CSDE1	2.2246271204706736e-05	0.0006965424599831599	2.4372232
CDK2AP2	2.4166999307617004e-05	0.0007540357283969243	1.6287911
AQP5	2.509129239278839e-05	0.0007815083688204092	2.6105804
DUSP2	2.5565954714028527e-05	0.0007949052156468069	6.8293405
NRARP	2.6221753681269967e-05	0.0008138776312167392	3.266346
BLVRB	2.7442703505946063e-05	0.0008502950164420474	0.78037256
DAD1	2.789827111615413e-05	0.0008629123823396928	3.2265985
MRPS21	2.8292699131896784e-05	0.0008735982723303839	1.9748168
YWHAH	2.9078406016803703e-05	0.0008947626072101649	3.121317
PSMD11	2.9206028010223137e-05	0.0008971428259870091	3.4894793
NPTN	2.9891361496784766e-05	0.000916617059507075	2.093151
RPL36AL	3.059864483163344e-05	0.0009366964224874132	1.3991634
GABRP	3.0772894364636024e-05	0.0009404175440507861	5.082527
NQO1	3.237708984663292e-05	0.0009877502948595859	1.6529875
TRAM1	3.251134987942373e-05	0.0009901536882219713	2.36126
TNFAIP3	3.333533383671406e-05	0.0010120155057302394	4.0131464
PLS1	3.3342585161056803e-05	0.0010120155057302394	3.368003
PPP1R13L	3.4223706313106846e-05	0.001036995732716499	2.10463
FHL2	3.457480281049374e-05	0.0010458584843370878	2.9840627
CTSS	3.495964873521499e-05	0.0010557104077451472	3.045207
UBE2Z	3.7843241931855744e-05	0.0011408586803341714	2.4595394
SLC20A1	3.920733861483976e-05	0.0011799888233710713	2.1274436
MGLL	3.941083465454075e-05	0.001184116441211429	0.70772594
PNRC1	3.982083783907628e-05	0.001194424357838646	1.1506991
ACTN1	3.997563009552715e-05	0.0011970554871054916	2.4978125
RPL26	4.021755356800795e-05	0.0012022825435983886	1.7492325
ITGA2	4.037380877806339e-05	0.0012049353934148784	3.6612875
SRP14	4.093406148094271e-05	0.0012196163526717607	1.7902699
VWA1	4.1537409454954845e-05	0.001235530244237632	4.0155377
DSTN	4.232164946983665e-05	0.0012549448562375698	1.0731609
EVADR	4.233074485655948e-05	0.0012549448562375698	2.6391137
SERPINB2	4.317550010749383e-05	0.0012757502490371563	32.4511
VSTM2L	4.317550010749383e-05	0.0012757502490371563	32.149975
PFDN2	4.327756717679519e-05	0.0012766524651310145	3.4496222
RPL7	4.34171184629641e-05	0.0012786556323572942	1.3884887
CKB	4.397960380131082e-05	0.0012930872966095454	2.4347293
C15orf48	4.563062041218167e-05	0.001339423819895076	2.09733
SLC25A39	4.612148716303577e-05	0.001351609493265516	1.5967469
ATP5B	4.736053473590748e-05	0.0013856450220192471	1.3245529
SLC16A3	4.932047814020255e-05	0.0014406261429921357	2.8838322
IFNGR2	4.993393361587835e-05	0.0014561616229453935	2.4390366
C6orf48	5.004043010560116e-05	0.0014568867146731875	2.014697
LMO7	5.122618926294428e-05	0.0014889801299279586	2.4878116
TCEB1	5.239398705244827e-05	0.001520447946219584	3.3835766
CDC42	5.286364121762978e-05	0.001531586696121816	2.2386544
IRF1	5.311123986841977e-05	0.0015362662851404986	1.9537557
RAB25	5.7419379298311327e-05	0.0016581936283769614	1.987335
PCDH1	5.889435334573096e-05	0.001698041234509306	2.3918855
RPL3	5.980910666966085e-05	0.0017216340753765118	0.7671613
SLC39A4	6.136797095084308e-05	0.0017636621216742293	2.5697734
EHD2	6.16271640805379e-05	0.0017654253568946388	3.1497178
LAMTOR5	6.250303332942095e-05	0.0017876468522919483	2.2732432
AP2S1	6.279319310035136e-05	0.0017930721876191532	1.5036963
IL2RG	6.361779211745992e-05	0.0018137168305436217	4.8388214
KLHL21	6.388597112505768e-05	0.0018184576182917135	3.1406024
KLK10	6.445263417484146e-05	0.001831665863245853	9.147797
LGALS1	6.477857421288332e-05	0.0018380019300116514	6.566948
JTB	6.607025549804687e-05	0.0018687097462339818	1.1093581
GCNT3	6.862638363921171e-05	0.0019379352354572967	5.6846457
RHOF	7.001981568015886e-05	0.001974160585219266	3.4259655
RPL37A	7.112701429440486e-05	0.001999061140334242	2.1295843
FLOT1	7.229605786939877e-05	0.0020287228691747796	0.5937089
HSPD1	7.465773813090961e-05	0.00209170589077291	1.0565335
MTDH	7.49697491682625e-05	0.0020947467422582767	1.7809634
CAV2	7.5001018003196e-05	0.0020947467422582767	4.1207237
NDUFB4	7.772058685005227e-05	0.0021673114273638794	1.972025
ARF5	8.056666586631455e-05	0.0022431720525992443	1.7626407
GLTSCR2	8.466093209513097e-05	0.002353494789878197	1.0178615
CTSH	8.548887994296392e-05	0.0023728149927559517	3.1584067
EIF6	8.803706257776111e-05	0.002435965047791167	1.8816632
SNRPD3	8.803706257776111e-05	0.002435965047791167	2.3967
CHMP2A	8.831038794520808e-05	0.0024395004706013104	1.1644046
DNAJB1	8.843821395635389e-05	0.0024395004706013104	1.2705101
H1FX	8.961504126013492e-05	0.0024681475947062157	1.2600883
HES1	9.47055714869249e-05	0.002604330253200537	1.7766259
UQCRQ	9.548837524022202e-05	0.002621816973711142	1.0218167
TNFAIP2	9.564566740936726e-05	0.002622101730038368	7.9662256
ATP6V1F	9.711226357129532e-05	0.0026582247974799196	2.577838
CTSA	9.908721104155266e-05	0.0027081308659396485	2.193577
COL1A1	0.00010060355815290441	0.0027453695754661852	4.799786
CYR61	0.00010101712631714213	0.0027511584175790005	3.032021
NAP1L1	0.00010134913576333536	0.0027511584175790005	3.3246315
EIF4A2	0.00010143229891673571	0.0027511584175790005	0.80351776
SHFM1	0.00010660702835285043	0.0028827509621413964	2.157983
ATP6V1G1	0.00011084821253239866	0.0029929017383747637	1.1326604
PPP2R1A	0.00011352430598479599	0.003060526116179236	1.0460751
KLF10	0.00011826449084046383	0.0031787144096833706	3.010788
LOC440311	0.0001192782722168976	0.00320114184098492	1.2209151
FOSL1	0.00012304105521542233	0.003294896381613128	6.060466
EDF1	0.00012314091368498663	0.003294896381613128	1.0374738
EPS8L1	0.00012426959859923681	0.003320119051198472	0.98326385
BCAP31	0.0001253826255498074	0.0033448486071560725	2.099318
2024-09-02	0.00012612134188970492	0.003359533714485916	2.466246
TMC5	0.00012665883323427976	0.0033688229459496134	1.1424549
MACC1	0.00012898691601380912	0.003425639122170314	3.1382537
TUBB2A	0.00013085190875694225	0.0034700059666941284	1.1661395
LEPROT	0.00013242099296613852	0.0035064057291790416	2.5094306
SF3B4	0.00013271548799855627	0.003508997502681828	3.1131656
ATP5G1	0.00013605078171762496	0.0035918613924770006	2.398183
PLIN3	0.00013627042389779872	0.0035923460196514235	2.343874
BRK1	0.0001366005136068735	0.0035957365285278335	2.5900042
HEBP2	0.00014551037942348274	0.0038246299581309227	2.054282
ENSA	0.0001468607088048622	0.0038544456912358465	2.0613377
TIPARP	0.00014899797854820142	0.003902201284747036	2.3782578
LRP10	0.00014911757024695907	0.003902201284747036	1.9832954
ZNF557	0.00015068050903575635	0.003937328030396989	4.5481734
DYNLT1	0.00015122511009002122	0.003944761625835476	2.5500338
LGMN	0.00015140705517438792	0.003944761625835476	2.1850173
RPL14	0.00015394519902598886	0.00399921392578868	0.55143845
POP4	0.0001558360575108114	0.00404245075348176	3.55362
MUC3A	0.00015614811206650234	0.004044666699638415	3.8533106
MLLT4	0.00015661729682578117	0.0040509404296372705	1.4617546
DDR1	0.0001608358320109428	0.004154033420983062	0.76202494
PSMB3	0.0001624816465780621	0.004190476801269761	2.028885
TXNRD1	0.0001629036952703762	0.004190926077789062	3.4772768
CFB	0.00016296871731863108	0.004190926077789062	3.971329
EEF2	0.00016358764587303426	0.004200789519274882	0.50980794
TYMP	0.0001666823857314624	0.0042741099686054735	2.5956507
HLA-G	0.00016751467935628397	0.004289289070977906	7.1370306
SLC6A20	0.00016872005278429703	0.0043139638711194115	3.0707798
LSM4	0.00017115531697264505	0.0043699698741213105	2.4262278
LPP	0.0001738308095881903	0.004431940655314903	1.8339775
COTL1	0.00017518325892920407	0.0044600508161333876	1.9419227
TRMT112	0.0001847847030559074	0.00469483078338754	1.9080771
MARCKS	0.0001849311391674478	0.00469483078338754	1.3092269
PTP4A2	0.0001893004023270001	0.004798926534559617	2.112037
MAP3K13	0.00018967510450925963	0.0048016050924493	2.827428
CDA	0.00019069028537297924	0.004820466746531955	31.357021
GIPC1	0.00019833158172362345	0.005006539942038908	1.2227503
MIEN1	0.00019903676143830267	0.005017244465239248	2.0701783
PTBP1	0.0001998624483415101	0.005030952208111327	1.2804601
TFPI	0.00020492486905670525	0.005151118504302843	4.446146
RPL34	0.00020642225393514006	0.005181459867764338	0.95605725
CERS2	0.00020957144234415304	0.005253120128533847	2.71721
RPN2	0.00021264040772793323	0.005322571327798632	1.8279935
CTTN	0.0002132257498969593	0.005329747840911811	0.6221092
UPP1	0.00021524414484202974	0.005372674479714273	3.5479574
TRIB1	0.0002189053739224865	0.0054564304586517	1.7473105
UBE2D3	0.00021924890959248704	0.0054573713939987676	1.2097893
KRT20	0.00022002371636942677	0.005469029618447297	3.895188
C19orf43	0.00022080109320901927	0.005480719207929578	1.9048171
F2RL1	0.0002256521851358061	0.0055933535390537935	3.32881
SPCS1	0.00022649251420333953	0.0056063965339625535	2.2415063
CFLAR	0.00022711358264011758	0.005613983530994707	2.0621583
ATP5H	0.00022853917522811792	0.005641408935402795	2.9721832
FKBP1A	0.00022921030899459606	0.005643470444425556	2.184512
SEC62	0.0002292551169501052	0.005643470444425556	1.5425453
CALCOCO2	0.0002320493213446465	0.005704386002807033	2.0331297
NTN4	0.00023396029372999447	0.005735562310713203	3.3661473
YBX1	0.0002378266246267032	0.0058223481066018825	2.4078996
LOC284454	0.00024062490609732954	0.00588278451934115	1.5472002
HSPA1A	0.00024488030250342476	0.00597395063163022	1.4290482
LRRC59	0.00024502335755887945	0.00597395063163022	2.0230095
MET	0.00024631438541936583	0.005997234429167014	2.8216033
ATP5EP2	0.0002555814442681254	0.006214374649602081	2.0536683
ANP32B	0.0002559290282656766	0.006214374649602081	2.358763
SPTAN1	0.00026507197311843465	0.0064276351959846505	0.8813967
SERINC1	0.0002659977663504978	0.006441332613374944	1.3872473
HIGD2A	0.0002667199224558134	0.006450068368657048	1.7117164
SLC39A1	0.0002760099721224777	0.006656689151986296	3.5506132
NDUFA2	0.0002760099721224777	0.006656689151986296	1.5723081
PLBD1	0.00028797973075372533	0.00693599764475268	2.2987895
HSPA1B	0.0002935797837782272	0.007061345554029677	-0.35730037
ARHGAP27	0.0002940887605392009	0.007064067441915368	1.3018173
TMEM147	0.0002964749330198688	0.007102265945779326	1.6844572
H1F0	0.0002971600200615073	0.007109135225251636	4.157541
FAM3C	0.00029784658961880923	0.007116021532699984	3.2051377
CD2AP	0.00029979994685577733	0.00715311450739981	2.0640507
NCOR2	0.00030182328347954756	0.00719177588819691	1.7703677
JUNB	0.0003042097407335269	0.007238974990495007	0.17827238
MRPL51	0.000309688577320162	0.007359536670350109	2.7551994
GGNBP2	0.000312252914713795	0.007410608735235504	1.8080688
ASS1	0.0003204948511362213	0.0075860366156871905	2.4485738
SSR3	0.00033349494699708946	0.007862590397039487	1.5646856
PLAU	0.0003338134390999541	0.007862590397039487	31.826412
FAM83H	0.0003339409156136007	0.007862590397039487	2.4688141
GALNT2	0.00033496236877162734	0.007876249532894905	3.0695903
UGCG	0.0003397895191268018	0.007979241510336884	1.5847999
SLC3A2	0.0003444847458447854	0.00807886893441772	1.7066293
MAP1LC3B	0.0003452731595667686	0.008086732386861048	2.3445678
PHGR1	0.00034758235146488186	0.008130147085968212	5.4682846
HLA-H	0.00035017246426057177	0.008180010431490083	2.0825086
PPIB	0.0003524452296566459	0.008222339887166221	0.7101607
DDAH2	0.00035432727034814804	0.008255455344521406	1.5469506
ILF2	0.0003559479247998852	0.008282402364932922	2.1320522
DAG1	0.0003595514598243425	0.008355357947246147	1.6544638
MEF2D	0.00036284445006724007	0.008420916645448678	1.5699562
SLC9A3R1	0.0003644323153619832	0.008446783808136772	2.17687
GNB1	0.00036888498296571836	0.008538897913085831	1.5400097
GSTM3	0.00038067227537164414	0.00879893679003046	2.2316585
UBE2H	0.0003811048433178431	0.00879893679003046	2.0060318
TMEM98	0.00038226060492725005	0.00881421836710159	2.5783358
REEP5	0.00038574757538759784	0.008883144487667688	2.0662522
NAPA	0.00038662395088779786	0.008891852643678515	1.1769351
CYCS	0.00038897005739636824	0.008934296800969091	1.2046386
DIAPH1	0.0003919213997837253	0.008990515709434635	1.9256974
COMT	0.00041371895364617314	0.009478359647911749	1.5057572
B4GALT1	0.0004396026376190514	0.010058446504598988	2.5062952
FDPS	0.0004432433455777804	0.01012876310950915	2.082905
NDUFB11	0.00045145358099241503	0.010290028173654701	1.5688974
MDH2	0.00045145358099241503	0.010290028173654701	2.3660355
NDUFV2	0.00046126897474447055	0.010500341061561946	2.1222336
TALDO1	0.0004633423601843764	0.01053410331491792	1.664731
OSER1	0.00046699172224200566	0.010603563952739281	3.065889
ADAM8	0.000470141072059282	0.010661509165237618	2.2365508
NEK7	0.0004752567308026226	0.010763841211464982	2.6793754
LMO4	0.00047783398728501176	0.010797260034919416	1.0690328
COLGALT1	0.0004781904922715797	0.010797260034919416	2.4785345
PFKP	0.0004810514765111997	0.010840057703655783	1.6919031
DYNC1H1	0.0004984627013364985	0.01121823938304223	1.8686606
CDCP1	0.0005030232183188226	0.01130661886314361	2.8679438
PPP2CA	0.0005060224808716736	0.011359727315870136	2.4258554
APP	0.0005067748970982044	0.011362326116220671	2.4729705
CBLC	0.0005286623082605943	0.011823353653542389	1.833598
PTBP3	0.0005335785044803332	0.01191836742110201	1.3755744
MXD1	0.0005494965861277443	0.012258581965777317	3.0437396
NDUFA12	0.0005540813752919031	0.012345431092178021	3.0422971
YPEL5	0.0005927162689852065	0.013189784604213191	2.2629325
TMEM160	0.0005938062422007805	0.01319758406545122	-0.3236149
CD44	0.000599944650260548	0.013317428076119403	4.3224583
SLC1A5	0.0006029252953612868	0.013366966144488056	2.3173711
DNAJA1	0.0006278456146678379	0.01390218447267606	1.1248354
BCL9L	0.0006366346286666609	0.014079328646609537	2.6675932
EBP	0.0006431838302454111	0.014206561656423086	1.7751223
RPN1	0.0006522913392333448	0.01438002399759917	1.6710079
ACTR3	0.0006526485929318836	0.01438002399759917	3.1466208
NME1	0.0006617599418208184	0.014562798621055669	2.8676143
NDFIP1	0.0006667242522069196	0.014635950466343042	2.3819904
TGM2	0.0006707450432509016	0.0147061262738315	5.4111123
DHRS9	0.0006744198593079386	0.01475045493758429	3.7713928
COX6C	0.0006766337241578683	0.014780761413764353	1.6657604
MORF4L1	0.0006868048627956819	0.014984604384247598	2.711052
PRELID1	0.000694210835349583	0.015127693258222233	3.136119
REEP3	0.0007006723460377838	0.015249877267971132	3.1386688
COX5A	0.0007042435640322737	0.015308934089261863	2.588194
SURF4	0.0007055230928846582	0.015318090801353402	1.2594656
RAB1B	0.000706548270988446	0.015321709589709348	1.7500845
PTPRH	0.0007181772994647153	0.015554988183915985	1.7398885
CD99	0.0007236648145644924	0.015654843570342417	3.922336
KTN1	0.000728795218305918	0.01574674123620547	1.7499292
TACC1	0.0007301161379632828	0.015756206425913792	2.215132
LRP1	0.0007404958929897399	0.01596090604128972	1.6043106
BAG3	0.0007503342796652773	0.016133995047212295	1.1887263
TMED7	0.0007541400122445845	0.01619631383697846	3.0957417
MUC20	0.0007746951898571226	0.01661777049685104	0.8982144
EIF5A	0.0007896336487343024	0.01691787722564357	1.3198665
H2AFJ	0.0008204631996828314	0.017557322211917855	0.9233007
SNF8	0.0008314327489415082	0.017770754814801313	1.552727
SUPT5H	0.0008338223620316576	0.01780051159710406	0.3651228
SDCBP	0.0008375688897426885	0.01785913019741668	2.1853566
HNRNPA0	0.0008434446641790386	0.017962955753703224	2.0723279
ASPH	0.0008525590121826583	0.018123567278199262	2.1087909
POLD4	0.0008530171184897955	0.018123567278199262	0.082266286
NDUFB9	0.0008550048849635375	0.018144199978530624	0.9920167
UFC1	0.0008582249686114152	0.018190903818061672	1.8903563
IVNS1ABP	0.0008643895940268277	0.018299835213044836	1.7716504
CMTM6	0.0008673321520044509	0.01834037549386663	1.9172153
POLR2E	0.0008773123996224596	0.01851417383493275	1.2278742
CNBP	0.0008776259911667567	0.01851417383493275	1.3627536
RNF181	0.0008801384672086768	0.018537959759920588	2.058096
TOMM7	0.0008809249824355045	0.018537959759920588	1.6318626
PRDX3	0.0008818696607929948	0.018537959759920588	2.9487712
DKK1	0.0008905730785923128	0.018698891451337653	4.980209
ARF4	0.0009012829869478742	0.018901524639316936	0.7628554
PPA1	0.0009135759803198109	0.01913684333423435	2.5871139
WDR1	0.0009225689370524901	0.019302564852961068	1.9496812
PARK7	0.0009265187839874865	0.01936250671876425	1.8267347
LASP1	0.0009525771241049238	0.019867621702371364	0.67168415
IL18	0.000952915569968616	0.019867621702371364	2.3201933
MMP1	0.0009563061599393003	0.019915047883823443	5.0641565
SSR2	0.0009631208869849615	0.02003358796039698	-0.09750576
PCBP2	0.0009735999843962129	0.020208047058085772	0.38542047
PSMD4	0.0009737726491821463	0.020208047058085772	1.0185575
NFKBIZ	0.0009894291149153216	0.020461577536377454	0.5005051
PPP1R14B	0.0010012354672338521	0.020681770120049257	1.8266743
EDN1	0.0010214435577931584	0.021074801359461846	4.5076776
DGKA	0.0010239733289929666	0.021102600464823873	2.8156466
EGR3	0.0010345157072039072	0.021295273156249284	3.4272504
GPI	0.0010423963481236444	0.021432773761477744	1.3579884
HNRNPC	0.0010447897807923762	0.021457264922671505	1.9837737
PDLIM1	0.0010529284128249232	0.02158997671852366	1.1997783
CSNK1A1	0.001053671189658436	0.02158997671852366	2.1708367
PITX1	0.001061499669505931	0.021725441056963706	2.5092304
UQCR10	0.0010705123753493122	0.02188480453935759	1.2449253
USMG5	0.001078076981508844	0.02199681516948921	2.6630812
H2AFV	0.001083592205602058	0.02207633572303645	1.9507033
CALR	0.0011033923921372761	0.022454098087199507	0.46401623
DUSP5	0.001130048985990818	0.02292218336627191	3.9018972
MYO1D	0.0011302471766862375	0.02292218336627191	1.7193328
SET	0.0011372041287219276	0.02303709657809335	2.0088365
YWHAG	0.0011387998372516107	0.02304326609459127	2.9921608
LACTB2	0.0011415973084964494	0.023071853967696614	2.561252
ISG20	0.0011427981681763773	0.023071853967696614	1.4955704
MYOF	0.0011496251234924292	0.023183457151377835	1.1849605
EIF4G2	0.0011830877157520555	0.02383133912305523	0.42022464
ATP6AP2	0.0012081402283316302	0.02430854414321827	3.7934995
MIR5684	0.001219147755539152	0.024502398640886536	3.3334284
MIA	0.0012251131829029412	0.02459459502279954	3.8740072
CLTB	0.001249245484788776	0.02505088108654526	-0.5680655
RHOD	0.0012514213619700203	0.02506634909885404	1.5655684
CHP1	0.0012614755413996733	0.025239410299730907	1.4310572
TUBB4B	0.0012813627898678609	0.02560860213972196	0.35595098
TUFM	0.0013112820398725451	0.02617723776913346	0.5018847
PRSS8	0.0013165209658955557	0.026252457741159755	1.4330333
CDV3	0.0013335079638827619	0.02656151409756211	1.3758603
VDAC2	0.001341380405600603	0.02668853522715046	2.4268944
CAST	0.0013633690730829116	0.027080391491519848	1.022662
CSRNP1	0.0013661999436528193	0.027080391491519848	1.5619044
HSPA9	0.0013671447713262388	0.027080391491519848	1.899105
PKP3	0.0013671447713262388	0.027080391491519848	1.2304882
GABARAPL2	0.0013876049076481196	0.02745519377693569	1.9624918
PRR15L	0.001421027173030884	0.028085351004520694	1.5476632
UBE2A	0.0014392534367746461	0.028378683364870917	2.2712507
MAP3K11	0.0014392534367746461	0.028378683364870917	1.8945556
EFNA1	0.0014422292716948463	0.028378683364870917	0.47906277
COX7A2	0.0014763540576157596	0.0290181617469917	1.4687891
PHLDA1	0.0014837262405822424	0.029130981535391946	3.831406
NEDD8	0.0015231855211865124	0.029872848347929328	1.1260061
CGN	0.0015410313540404588	0.030189666932557705	1.1789422
PRSS22	0.0015494958477823527	0.030322206573872423	2.010516
TAF10	0.001566017766174268	0.03061195955412066	-0.015064086
SCP2	0.0015968208044692483	0.031179935336283014	0.8611762
MPC2	0.0016370848344753133	0.03189634611449881	1.3941128
STK24	0.0016606717637278887	0.03232062046592326	2.2311175
TRAPPC6A	0.0016885848438185798	0.032828075934237685	2.0153966
PTRF	0.0017087862895829953	0.03318466693165149	3.279472
SPP1	0.0017175119050278393	0.033317864096773744	9.390342
IGFBP3	0.0017233517268626086	0.033394851541060776	8.310024
CD74	0.0017504508315404083	0.03388318437147686	2.200041
MZT2A	0.001768933669694899	0.03420385612464232	1.0886776
MAP4	0.001773732471228882	0.034259527504352655	1.515591
OCIAD2	0.0017836678166270568	0.03441418326847901	0.79623675
RABAC1	0.001796386784428859	0.034622154364688816	0.1829037
IQGAP1	0.0018000360562497376	0.03465506310236145	1.5148411
ARHGDIA	0.001802167943433458	0.03465871905868203	1.2054927
IER5	0.0018266977235119196	0.03509265260658474	0.7155129
FA2H	0.0018596723138877894	0.03568771159780148	1.7350993
SNHG6	0.0018653257863492146	0.03575775435980068	1.1543775
SOD2	0.0018691035348823353	0.035791728312280086	3.3700604
PARD6B	0.0019292132128096696	0.03690318136014381	2.801845
RPL41	0.002003148490742575	0.03819464862637044	1.4853013
CFD	0.0020071817538364124	0.03823070732200475	4.9957676
TRIP6	0.002034261197047941	0.03867690952917643	1.694283
RND3	0.0020458711418168685	0.038843257731920905	0.46630952
RPL22	0.0020520421652052917	0.038881981714659675	2.6704578
CAPN2	0.002053415820800416	0.038881981714659675	0.32882455
PFKFB3	0.0020544466160656734	0.038881981714659675	2.9229035
EEF1B2	0.002068581810186601	0.0391080292016952	0.19036338
SRSF7	0.0020869863364783884	0.03941422766892042	0.2847869
MBNL1	0.0021041353384974194	0.03969609237437997	1.9033182
TAX1BP1	0.0021381085643125725	0.040294428244230705	0.9980718
CTGF	0.0021570793916294313	0.04060906740760597	3.3466413
HIGD1A	0.0021827349948418	0.04104875811690369	3.160799
HNRNPU	0.002217131886914886	0.041651739774494705	0.80828255
NONO	0.0023403077924346242	0.04384912120775879	1.9153937
GABARAP	0.0023406950880941672	0.04384912120775879	0.9862638
GALNT3	0.0023414698554935914	0.04384912120775879	1.7312671
HLA-F	0.002344959215687796	0.0438684351387632	1.587898
UBE2I	0.0023722616528515476	0.0443327264067451	1.628791
genes	pvals	pvals_adj	logfoldchanges
GPR160	0.0023856275739413063	0.04451874584356113	3.1495676
PTPRF	0.002387204559437889	0.04451874584356113	0.64338976
BROX	0.0024022335882294644	0.04472035722568095	1.8298252
CEACAM1	0.002403026983774754	0.04472035722568095	3.7048204
RPS27L	0.0024165514586341865	0.04492291120313124	0.55661196
GNG12	0.002418945350266662	0.04492291120313124	1.6944231
SQLE	0.002425339676671687	0.044994841174178374	3.2818806
SHKBP1	0.0024285426378830854	0.04500747711142204	1.6114836
NDUFB5	0.00245188013054149	0.04539067328786722	2.6798534
NHP2L1	0.002454306030301556	0.04539067328786722	0.69885474
U2AF1	0.00247094188297605	0.045651034974610316	1.5858126
PRKD2	0.0024901391409617338	0.045958131591255495	0.71473485
RPL11	0.002502463954516125	0.04613788656637322	0.85365206
ADIRF	0.0025065846104899737	0.046166166711470134	4.6398144
IRF2BP2	0.002537270907375703	0.04668316895250946	0.3718343
DMBT1	0.0025822495012997955	0.0474129700099768	32.57476
IGFBP1	0.0025822495012997955	0.0474129700099768	31.718935
MYEOV2	0.002611639819332628	0.047854143588941904	2.9431212
PIEZO1	0.0026326965607220043	0.04819049796841601	1.4300424
NENF	0.0026783416800354163	0.04887562777463402	1.9312488
CBX3	0.0026783416800354163	0.04887562777463402	1.984181
DPYSL2	0.0027251540528895886	0.04967908517050101	4.32079
PLS3	0.002764583749610017	0.050346455284989766	3.1861267
